# Supplementary material for: Genome-Wide Assessment of Runs of Homozygosity in Chinese Wagyu Beef Cattle
Source: Animals (Basel). 2020 Aug 14;10(8):1425. doi: 10.3390/ani10081425 (PMC7460448; doi:10.3390/ani10081425)
Supplement: Supplementary file 1 [file animals-10-01425-s001.zip]

Archive with 5 entries (4 files):
- Supplementary Files/
- Supplementary Files/Additional file1 Table S1 -roh-region.xlsx
- Supplementary Files/Additional file2 Table S2.xlsx
- Supplementary Files/Additional file3 Table S3.xlsx
- Supplementary Files/Figure S1.pdf
