# Supplementary material for: Genome-Wide Assessment of Runs of Homozygosity in Chinese Wagyu Beef Cattle
Source: Animals (Basel). 2020 Aug 14;10(8):1425. doi: 10.3390/ani10081425 (PMC7460448; doi:10.3390/ani10081425)
Supplement: Supplementary file 1 [file animals-10-01425-s001.zip › Supplementary Files/Additional file1 Table S1 -roh-region.xlsx]

## Sheet: Sheet1
Chr	start	end	ave	Pos	Count	Freq	Ave_L	Ave_SNP_C	Body height	Body length	Chest circumference	Fat coverage	Backfat thickness	Ribeye area	Carcass length	Slaughter weight		Body height	Body length	Chest circumference	Fat coverage	Backfat thickness	Ribeye area	Carcass length	Slaughter weight
chr1	160007	13363182	6.60159e+06	6761595	163	0.352814	939.086	176.873	0.480644	0.72797	0.775638	0.665376	0.686299	0.15496	0.30461	0.486725		0.318177	0.137886	0.110341	0.176933	0.163487	0.809781	0.516256	0.312716
chr1	13485537	16781572	1.64802e+06	15133555	47	0.101732	897.998	151.6	0.972892	0.989277	0.348127	0.597223	0.199433	0.055578	0.213446	0.891447		0.0119353	0.00468211	0.458263	0.223863	0.700203	1.2551	0.670712	0.0499044
chr1	16923285	30272731	6674723	23598008	149	0.322511	896.032	183.976	0.308031	0.760197	0.764103	0.60004	0.494105	0.213411	0.666471	0.42521		0.511406	0.119074	0.116848	0.22182	0.306181	0.670783	0.176219	0.371396
chr1	30375397	32099368	861986	31237383	14	0.030303	1207.78	164.643	0.828671	0.632836	0.429141	0.784951	0.575454	0.335264	0.971241	0.48742		0.0816177	0.198709	0.3674	0.105158	0.23999	0.474613	0.0126731	0.312097
chr1	32402235	47586981	7592373	39994608	185	0.400433	1063.73	178.135	0.436629	0.733808	0.353695	0.724493	0.679831	0.305764	0.583121	0.716677		0.359887	0.134417	0.451372	0.139966	0.167599	0.514613	0.234241	0.144677
chr1	47688170	66244163	9.278e+06	56966167	217	0.469697	1332.64	231.656	0.538417	0.858297	0.618347	0.79378	0.342466	0.684214	0.415899	0.342956		0.268882	0.0663625	0.208768	0.1003	0.465383	0.164808	0.381013	0.464761
chr1	66380703	74873214	4.24626e+06	70626959	162	0.350649	1182.8	220.949	0.255001	0.677137	0.262103	0.507489	0.342328	0.88635	0.584195	0.42414		0.593457	0.169323	0.581528	0.294573	0.465558	0.0523948	0.233442	0.37249
chr1	75088091	85413164	5.16254e+06	80250628	162	0.350649	1108.57	154.69	0.611336	0.876098	0.220489	0.580996	0.709076	0.597543	0.72845	0.506888		0.21372	0.0574474	0.656613	0.235827	0.149307	0.223631	0.1376	0.295088
chr1	86375749	93716184	3.67022e+06	90045967	55	0.119048	1031.97	184.123	0.145761	0.458584	0.444697	0.0593309	0.164405	0.970523	0.677447	0.714687		0.836358	0.338581	0.351936	1.22672	0.784084	0.0129941	0.169125	0.145884
chr1	93841837	95105180	631672	94473509	22	0.047619	586.611	143.308	0.484683	0.570713	0.449513	0.121387	0.167961	0.960545	0.296657	0.242838		0.314542	0.243582	0.347257	0.91583	0.774792	0.0174824	0.527746	0.614683
chr1	95118143	107318333	6100095	101218238	195	0.422078	921.737	179.376	0.453024	0.397378	0.846454	0.74304	0.492994	0.581356	0.901342	0.433667		0.343879	0.400796	0.0723964	0.128988	0.307158	0.235558	0.0451106	0.362843
chr1	107434746	116982428	4773841	112208587	130	0.281385	850.857	163.303	0.734409	0.878364	0.618466	0.28953	0.743915	0.775893	0.840318	0.327089		0.134062	0.0563254	0.208684	0.538306	0.128476	0.110198	0.0755561	0.485334
chr1	117117466	130000164	6441349	123558815	73	0.158009	1431.51	247.924	0.552088	0.614954	0.668793	0.262448	0.824024	0.52694	0.687126	0.491921		0.257992	0.211157	0.174708	0.580957	0.0840601	0.278239	0.162963	0.308105
chr1	130109440	145292228	7591394	137700834	287	0.621212	886.492	178.567	0.604896	0.799542	0.690394	0.429744	0.811796	0.341677	0.795504	0.834857		0.218319	0.0971585	0.160903	0.36679	0.0905529	0.466385	0.0993574	0.078388
chr1	145454377	157239611	5892617	151346994	87	0.188312	995.146	235.982	0.808021	0.605355	0.546051	0.465453	0.523352	0.837742	0.67337	0.612391		0.0925773	0.21799	0.262767	0.332124	0.281206	0.0768896	0.171746	0.212971
chr1	157272268	158322647	525190	157797458	9	0.0194805	563.456	170.333	0.888082	0.18293	0.71565	0.409726	0.431006	0.376051	0.551974	0.821123		0.0515469	0.737716	0.145299	0.387507	0.365516	0.424754	0.258081	0.0855917
chr2	35126	5193223	2.57905e+06	2614175	88	0.190476	999.489	173.409	0.351231	0.370764	0.650501	0.466394	0.996975	0.363655	0.742869	0.687107		0.454407	0.430902	0.186752	0.331247	0.00131592	0.439311	0.129088	0.162976
chr2	5292127	5839706	273790	5565917	1	0.0021645	547.58	134	0.585768	0.638843	0.743699	0.40703	0.927206	0.942949	0.915785	0.471081		0.232275	0.194606	0.128603	0.390373	0.0328239	0.0255117	0.0382064	0.326904
chr2	5864942	7138566	636812	6501754	13	0.0281385	727.645	133.846	0.0183484	0.2285	0.128406	0.663505	0.354604	0.807179	0.0868597	0.934801		1.7364	0.641115	0.891415	0.178156	0.450256	0.0930299	1.06118	0.0292809
chr2	7449840	8105077	327618	7777459	1	0.0021645	655.238	119	0.116983	0.7957	0.367886	0.692546	0.632153	0.0996739	0.292563	0.341377		0.931875	0.0992505	0.434287	0.159551	0.199178	1.00142	0.533781	0.466766
chr2	8156233	8741477	292622	8448855	1	0.0021645	585.245	117	0.0111327	0.0584983	0.658056	0.857697	0.289689	0.957283	0.0999038	0.937667		1.9534	1.23286	0.181737	0.0666662	0.538068	0.0189597	1.00042	0.0279514
chr2	9143626	10298791	577582	9721209	1	0.0021645	1155.17	149	0.0285838	0.0508815	0.412369	0.932355	0.103504	0.636732	0.161518	0.274058		1.54388	1.29344	0.384714	0.0304186	0.985043	0.196044	0.791779	0.562158
chr2	10887937	14527739	1819901	12707838	49	0.106061	675.656	163.093	0.839075	0.772945	0.724869	0.756254	0.382358	0.888245	0.740677	0.87851		0.076199	0.111851	0.13974	0.121332	0.41753	0.0514674	0.130371	0.0562534
chr2	14608680	17213701	1.30251e+06	15911191	14	0.030303	756.029	148	0.456073	0.935146	0.809031	0.904275	0.202088	0.96085	0.502093	0.444882		0.340966	0.0291207	0.0920351	0.0436995	0.694459	0.0173446	0.299216	0.351755
chr2	17973052	20779147	1.40305e+06	19376100	8	0.017316	748.589	145.2	0.189763	0.419058	0.822468	0.678863	0.0742413	0.734632	0.643389	0.611295		0.721789	0.377726	0.084881	0.168218	1.12935	0.13393	0.191526	0.213749
chr2	20906324	43234871	1.11643e+07	32070598	162	0.350649	901.252	180.343	0.567165	0.919642	0.581309	0.101464	0.47323	0.530585	0.972671	0.433149		0.24629	0.036381	0.235593	0.993687	0.324928	0.275245	0.0120342	0.363363
chr2	43407646	83723742	20158048	63565694	382	0.82684	831.504	172.133	0.889859	0.42095	0.544771	0.204148	0.847539	0.846954	0.919209	0.388945		0.0506788	0.37577	0.263786	0.690055	0.0718403	0.07214	0.0365855	0.410112
chr2	83842747	104893542	1.05254e+07	94368145	225	0.487013	795.076	163.251	0.835159	0.70166	0.199244	0.16983	0.863847	0.718708	0.122377	0.838456		0.0782311	0.153874	0.700614	0.769986	0.0635632	0.143447	0.912302	0.0765198
chr2	104956892	106331774	687441	105644333	14	0.030303	602.211	123.5	0.154042	0.635367	0.956114	0.781848	0.244975	0.260482	0.55548	0.841955		0.81236	0.196975	0.0194904	0.106878	0.610878	0.584222	0.255332	0.0747109
chr2	106618309	108392216	886954	107505263	16	0.034632	678.479	132.375	0.65368	0.130254	0.973058	0.117809	0.642178	0.77781	0.389246	0.8943		0.184635	0.885207	0.0118611	0.928823	0.192345	0.109126	0.409776	0.0485168
chr2	108399388	136776410	14188511	122587899	249	0.538961	865.585	196.503	0.472396	0.588894	0.424336	0.551711	0.300746	0.609231	0.744865	0.474314		0.325693	0.229963	0.37229	0.258288	0.5218	0.215218	0.127922	0.323934
chr3	25683	12048248	6.01128e+06	6036966	82	0.177489	1024.48	247.931	0.883719	0.278247	0.51419	0.835073	0.648536	0.970309	0.20219	0.14966		0.0536859	0.55557	0.288877	0.0782755	0.188066	0.0130898	0.694239	0.824894
chr3	12159772	17375086	2607657	14767429	190	0.411255	707.828	198.97	0.204873	0.423229	0.195362	0.294211	0.74345	0.471016	0.732495	0.560465		0.688515	0.373425	0.70916	0.531341	0.128748	0.326965	0.135195	0.251452
chr3	17477222	19439806	981292	18458514	19	0.0411255	920.564	184.105	0.583707	0.943186	0.759139	0.768525	0.517204	0.752186	0.671142	0.445844		0.233805	0.0254028	0.119679	0.114342	0.286339	0.123675	0.173186	0.350818
chr3	19543323	28418473	4437575	23980898	68	0.147186	1040	229.589	0.143414	0.976622	0.791802	0.744235	0.291394	0.348802	0.748145	0.639403		0.843408	0.0102736	0.101383	0.12829	0.53552	0.457421	0.126014	0.194225
chr3	28605226	48506958	9950866	38556092	131	0.28355	1012.68	211.784	0.0451521	0.918953	0.859918	0.834601	0.713708	0.593068	0.845457	0.598261		1.34532	0.0367066	0.0655429	0.0785209	0.146479	0.226896	0.0729082	0.223109
chr3	48852214	54358998	2753392	51605606	104	0.225108	755.669	184.908	0.619762	0.591196	0.835456	0.947121	0.471075	0.1495	0.411319	0.926305		0.207775	0.228268	0.0780763	0.0235944	0.32691	0.825357	0.385821	0.0332459
chr3	54541000	67745150	6602075	61143075	139	0.300866	841.875	158.341	0.333353	0.90079	0.501435	0.525075	0.586289	0.7007	0.995355	0.944941		0.477096	0.0453765	0.299785	0.279778	0.231888	0.154468	0.00202207	0.0245953
chr3	67845909	77112163	4633127	72479036	61	0.132035	1080.32	179.587	0.0364222	0.905991	0.954844	0.605003	0.125021	0.866862	0.709847	0.726653		1.43863	0.0428763	0.0200677	0.218242	0.903018	0.06205	0.148836	0.138673
chr3	77212510	80314927	1.55121e+06	78763719	43	0.0930736	914.3	163.767	0.25872	0.862395	0.750814	0.122828	0.980267	0.667494	0.871644	0.966876		0.58717	0.0642936	0.124468	0.910704	0.00865576	0.175553	0.0596609	0.0146294
chr3	80417189	82701810	1.14231e+06	81559500	20	0.04329	1135.6	212.2	0.249939	0.961865	0.722878	0.259665	0.573177	0.758545	0.904423	0.764761		0.602165	0.0168861	0.140935	0.585587	0.241711	0.120019	0.0436284	0.116474
chr3	82918897	83980553	530828	83449725	5	0.0108225	1061.66	172	0.0739723	0.574105	0.539578	0.481612	0.867272	0.895284	0.558776	0.87387		1.13093	0.241009	0.267946	0.317303	0.0618445	0.0480389	0.252762	0.0585531
chr3	84107316	107408650	11650667	95757983	194	0.419913	1204.79	222.471	0.0857438	0.466375	0.448961	0.304521	0.735421	0.814156	0.167657	0.911336		1.0668	0.331265	0.347791	0.516383	0.133464	0.0892926	0.775578	0.0403212
chr3	107542688	108495575	476444	108019132	3	0.00649351	952.888	144	0.351628	0.994637	0.803464	0.989999	0.708124	0.230979	0.448643	0.415454		0.453917	0.00233547	0.0950338	0.00436505	0.149891	0.636428	0.348099	0.381477
chr3	108601564	121393793	6.39611e+06	114997679	61	0.132035	1082.55	233.732	0.41707	0.746847	0.583179	0.750439	0.925414	0.151735	0.532397	0.743695		0.379791	0.126769	0.234198	0.124685	0.033664	0.818913	0.273764	0.128605
chr4	915715	41969782	2.0527e+07	21442749	240	0.519481	1212.41	211.237	0.414259	0.573423	0.400587	0.779796	0.380227	0.553206	0.294559	0.443403		0.382728	0.241525	0.397303	0.108019	0.419957	0.257113	0.530828	0.353201
chr4	42083449	65642372	1.17795e+07	53862911	247	0.534632	1240.01	233.328	0.269774	0.571408	0.929233	0.171676	0.211996	0.904504	0.784856	0.82376		0.569	0.243053	0.0318753	0.76529	0.673673	0.0435894	0.10521	0.0841991
chr4	65745094	81666515	7.96071e+06	73705805	142	0.307359	1181.57	242.616	0.386007	0.75793	0.70584	0.0636328	0.500797	0.720555	0.823666	0.566973		0.413405	0.120371	0.151294	1.19632	0.300338	0.142333	0.084249	0.246438
chr4	81784371	91173593	4694611	86478982	109	0.235931	1302.63	264.339	0.184695	0.855166	0.555987	0.213477	0.768124	0.637488	0.219759	0.795445		0.733545	0.0679496	0.254935	0.67065	0.114569	0.195528	0.658053	0.0993899
chr4	91299442	93669376	1184967	92484409	23	0.0497835	1248.17	336.25	0.242376	0.674604	0.838088	0.210061	0.800226	0.824864	0.355495	0.846337		0.61551	0.170951	0.0767101	0.677654	0.0967876	0.0836179	0.449166	0.0724568
chr4	93831021	97539675	1854327	95685348	67	0.145022	993.368	184.4	0.026913	0.398406	0.538668	0.420418	0.804702	0.329954	0.286635	0.324524		1.57004	0.399674	0.268679	0.376318	0.094365	0.481546	0.542672	0.488753
chr4	97660248	106404042	4371897	102032145	81	0.175325	1484.03	302.745	0.26927	0.400072	0.233908	0.140134	0.739721	0.786479	0.410965	0.647082		0.569812	0.397861	0.630955	0.853456	0.130932	0.104313	0.386195	0.189041
chr4	106550901	113907621	3678360	110229261	94	0.203463	1064.62	283.863	0.899387	0.777456	0.865874	0.398481	0.56755	0.573935	0.785724	0.809914		0.0460534	0.109324	0.0625453	0.399592	0.245996	0.241137	0.10473	0.091561
chr4	114032183	120625322	3.29657e+06	117328753	71	0.15368	827.239	191.942	0.868167	0.863424	0.686911	0.461705	0.784494	0.876129	0.502424	0.997017		0.0613968	0.063776	0.1631	0.335635	0.10541	0.0574319	0.29893	0.00129745
chr5	31485	4486703	2227609	2259094	29	0.0627706	770.072	147.75	0.880847	0.98821	0.814879	0.831872	0.619314	0.671141	0.820131	0.544938		0.0550996	0.00515061	0.0889071	0.0799435	0.208089	0.173186	0.0861168	0.263653
chr5	4980391	5636938	328274	5308665	1	0.0021645	656.548	176	0.178216	0.22787	0.352449	0.932355	0.548293	0.760065	0.381515	0.638292		0.749053	0.642312	0.452903	0.0304186	0.260987	0.11915	0.418488	0.19498
chr5	6267227	6865338	299056	6566283	1	0.0021645	598.112	173	0.808535	0.398059	0.865357	0.371627	0.628769	0.740101	0.663093	0.495882		0.0923013	0.400052	0.0628045	0.429893	0.201509	0.130709	0.178426	0.304622
chr5	6967172	8627880	830354	7797526	3	0.00649351	1324.86	251.333	0.326704	0.792769	0.949785	0.494997	0.539599	0.350649	0.28457	0.820563		0.485845	0.100854	0.0223747	0.305397	0.267929	0.455127	0.545811	0.0858883
chr5	8669035	10038067	684516	9353551	38	0.0822511	735.13	122.947	0.683179	0.753703	0.307031	0.652902	0.932783	0.373296	0.701526	0.698621		0.165466	0.1228	0.512817	0.185152	0.0302193	0.427947	0.153957	0.155759
chr5	10227482	34556518	12164518	22392000	170	0.367965	903.257	181.422	0.630289	0.398538	0.773418	0.3604	0.289363	0.38734	0.175399	0.340234		0.20046	0.39953	0.111586	0.443215	0.538557	0.411908	0.755973	0.468222
chr5	34677803	58961352	1.21418e+07	46819578	255	0.551948	875.241	170.854	0.33753	0.712471	0.612608	0.916422	0.821503	0.410198	0.703138	0.436491		0.471688	0.147233	0.212817	0.0379045	0.0853907	0.387007	0.152959	0.360025
chr5	59239580	99577125	2.01688e+07	79408353	353	0.764069	957.913	189.762	0.182548	0.670946	0.441202	0.686851	0.443091	0.191716	0.899073	0.996228		0.738622	0.173313	0.355362	0.163138	0.353507	0.717343	0.046205	0.0016413
chr5	99795416	102343832	1274208	101069624	13	0.0281385	888.735	196.5	0.960952	0.466226	0.801297	0.475036	0.969918	0.266867	0.425668	0.185791		0.0172981	0.331403	0.0962067	0.323274	0.0132652	0.573706	0.370929	0.730975
chr5	102472948	103110521	318786	102791735	19	0.0411255	546.483	107	0.437396	0.797088	0.885012	0.942654	0.330134	0.297821	0.884361	0.639328		0.359125	0.0984936	0.0530506	0.0256476	0.481309	0.526045	0.0533703	0.194276
chr5	103462652	114090346	5313847	108776499	79	0.170996	1003.02	230.314	0.592998	0.841598	0.655213	0.363213	0.555571	0.76041	0.519648	0.988103		0.226947	0.0748955	0.183617	0.439839	0.25526	0.118952	0.284291	0.0051979
chr5	114247322	117257762	1505220	115752542	5	0.0108225	2125.77	546.4	0.401944	0.495033	0.651555	0.444421	0.830506	0.933588	0.643732	0.414074		0.395835	0.305366	0.186049	0.352206	0.0806573	0.0298446	0.191295	0.382922
chr5	117592372	121179132	1793380	119385752	21	0.0454545	1080.94	236.857	0.885287	0.821081	0.809844	0.882151	0.34853	0.285066	0.801328	0.24542		0.0529158	0.085614	0.0915988	0.0544572	0.45776	0.545054	0.0961895	0.610091
chr6	33839	5237576	2.60187e+06	2635708	115	0.248918	959.416	158.113	0.0917491	0.474203	0.459547	0.772591	0.116925	0.499315	0.641372	0.85971		1.0374	0.324036	0.33767	0.112051	0.932092	0.301625	0.19289	0.0656481
chr6	6648304	7722828	537262	7185566	7	0.0151515	850.741	145.286	0.484014	0.831604	0.420242	0.701735	0.758456	0.777378	0.113899	0.955947		0.315142	0.0800834	0.376501	0.153827	0.12007	0.109368	0.943479	0.0195662
chr6	7848051	17911771	5031860	12879911	143	0.309524	901.763	205.383	0.0425615	0.541451	0.871468	0.0879748	0.948612	0.858315	0.711618	0.457019		1.37098	0.266441	0.0597484	1.05564	0.0229114	0.0663533	0.147753	0.340065
chr6	18018130	36747236	9364553	27382683	272	0.588745	856.449	173.805	0.479366	0.697351	0.656924	0.991745	0.287402	0.472199	0.357407	0.927357		0.319333	0.156549	0.182485	0.00359991	0.54151	0.325875	0.446837	0.032753
chr6	36759019	59096128	1.11686e+07	47927574	192	0.415584	1021.87	195.226	0.0672449	0.385405	0.891806	0.654021	0.0924951	0.292624	0.758283	0.417669		1.17234	0.414083	0.0497298	0.184408	1.03388	0.53369	0.120169	0.379168
chr6	59206275	76368050	8.58089e+06	67787163	128	0.277056	970.581	195.518	0.530082	0.654518	0.907071	0.363795	0.19236	0.206587	0.598775	0.361346		0.275657	0.184078	0.0423586	0.439144	0.715885	0.684898	0.222736	0.442077
chr6	76654994	117037260	20191133	96846127	415	0.898268	941.312	176.336	0.751059	0.989299	0.470325	0.138882	0.278238	0.242733	0.623339	0.961449		0.124326	0.00467258	0.327602	0.857355	0.555584	0.614872	0.205275	0.0170735
chr6	117134703	119454666	1.15998e+06	118294685	10	0.021645	1476.19	369.8	0.547938	0.582346	0.616405	0.775473	0.686955	0.727628	0.548827	0.829506		0.261269	0.234819	0.210134	0.110433	0.163072	0.13809	0.260564	0.0811804
chr7	33543	6718398	3.34243e+06	3375971	53	0.114719	1196.65	266.927	0.815817	0.292406	0.849423	0.806637	0.268504	0.883331	0.150741	0.499544		0.0884071	0.534014	0.0708761	0.0933216	0.571049	0.0538767	0.821768	0.301426
chr7	7798579	9773434	987428	8786007	33	0.0714286	756.976	141.758	0.992359	0.714962	0.984899	0.0244506	0.0613888	0.714393	0.812717	0.485919		0.00333133	0.145717	0.00660823	1.61171	1.21191	0.146063	0.0900605	0.313436
chr7	12040557	15624148	1.7918e+06	13832353	33	0.0714286	874.425	197.657	0.00835037	0.329859	0.597208	0.692399	0.266623	0.0930219	0.77801	0.369977		2.07829	0.481672	0.223875	0.159644	0.574102	1.03141	0.109015	0.431825
chr7	15751181	44176069	14212444	29963625	194	0.419913	988.457	208.771	0.681207	0.750548	0.434788	0.862974	0.0437717	0.804221	0.247528	0.922664		0.166721	0.124622	0.361723	0.0640025	1.35881	0.0946248	0.606376	0.0349564
chr7	44449912	51695898	3622993	48072905	93	0.201299	1151.61	181.255	0.849389	0.448761	0.202877	0.883685	0.200936	0.813454	0.521534	0.507133		0.0708936	0.347985	0.692768	0.0537026	0.696943	0.089667	0.282717	0.294878
chr7	51798708	57015697	2.60849e+06	54407203	236	0.510823	850.955	223.506	0.935628	0.7437	0.459567	0.83706	0.0227862	0.923831	0.146834	0.899177		0.0288967	0.128602	0.337651	0.0772435	1.64233	0.0344075	0.833174	0.0461547
chr7	57362974	79119815	1.08784e+07	68241395	226	0.489177	1024.95	228.602	0.788103	0.804676	0.583272	0.401281	0.776956	0.768787	0.623597	0.532139		0.103417	0.0943791	0.234129	0.396551	0.109604	0.114194	0.205096	0.273975
chr7	79275500	99864338	10294419	89569919	139	0.300866	971.121	213.991	0.495155	0.338408	0.670445	0.563965	0.382818	0.852603	0.932658	0.327844		0.305259	0.470559	0.173637	0.248748	0.417008	0.0692533	0.0302778	0.484333
chr7	100130870	103159234	1514182	101645052	46	0.0995671	928.836	211.043	0.712374	0.438234	0.78585	0.791804	0.36442	0.336355	0.702251	0.74802		0.147292	0.358294	0.10466	0.101382	0.438397	0.473202	0.153508	0.126087
chr7	103497716	105810516	1156400	104654116	9	0.0194805	786.381	183.778	0.119131	0.260654	0.326542	0.173297	0.113184	0.306127	0.376585	0.107666		0.923977	0.583936	0.486062	0.761208	0.946213	0.514099	0.424137	0.967922
chr7	105935078	112594442	3329682	109264760	96	0.207792	756.502	147.879	0.716806	0.903511	0.943716	0.0172388	0.509096	0.0944447	0.972057	0.478527		0.144598	0.0440665	0.0251586	1.76349	0.2932	1.02482	0.0123081	0.320093
chr8	20855	33499087	16739116	16759971	187	0.404762	1111.53	207.18	0.358829	0.719818	0.736895	0.21626	0.791835	0.304065	0.944934	0.790126		0.445112	0.142777	0.132594	0.665024	0.101365	0.517034	0.0245985	0.102304
chr8	33618304	47169789	6.77574e+06	40394047	116	0.251082	1262.56	195.038	0.470097	0.797337	0.963319	0.301014	0.774083	0.275326	0.237823	0.811563		0.327813	0.0983579	0.01623	0.521413	0.111212	0.560153	0.623746	0.0906776
chr8	47271091	48619402	674156	47945247	10	0.021645	1168.76	133.8	0.113305	0.516564	0.871917	0.118822	0.772815	0.701562	0.846219	0.913887		0.94575	0.286876	0.059525	0.925103	0.111924	0.153934	0.072517	0.0391073
chr8	48751083	56712926	3.98092e+06	52732005	183	0.396104	946.757	183.948	0.938845	0.420797	0.410334	0.767274	0.874169	0.65165	0.159399	0.576919		0.0274062	0.375927	0.386862	0.115049	0.0584047	0.185986	0.797515	0.238885
chr8	56872985	70416332	6.77167e+06	63644659	116	0.251082	1159.27	154.07	0.934638	0.285064	0.381248	0.172292	0.674979	0.0690747	0.317083	0.0177169		0.0293566	0.545058	0.418793	0.763736	0.170709	1.16068	0.498828	1.75161
chr8	71225006	74479423	1.62721e+06	72852215	25	0.0541126	878.961	145.038	0.561917	0.1962	0.776937	0.141599	0.895277	0.0621126	0.220137	0.0446539		0.250328	0.707301	0.109614	0.84894	0.0480426	1.20682	0.657307	1.35014
chr8	74805671	75656700	425514	75231186	4	0.00865801	796.247	113.5	0.535975	0.738396	0.871359	0.0977602	0.958749	0.416925	0.824721	0.370459		0.270856	0.131711	0.059803	1.00984	0.0182949	0.379942	0.0836928	0.43126
chr8	75872649	77763089	945220	76817869	33	0.0714286	784.167	124.788	0.487435	0.630249	0.000273374	0.88977	0.945071	0.222068	0.745213	0.482935		0.312083	0.200488	3.56324	0.0507222	0.0245356	0.653515	0.127719	0.316111
chr8	77781446	79396794	807674	78589120	37	0.0800866	625.895	115.703	0.58936	0.813459	0.642816	0.984408	0.229522	0.203187	0.16492	0.185007		0.229619	0.0896641	0.191914	0.0068249	0.639175	0.692103	0.782726	0.732812
chr8	79625529	83862657	2118564	81744093	20	0.04329	1045.29	167.095	0.75509	0.476863	0.626787	0.827846	0.285546	0.834191	0.345329	0.791961		0.122001	0.321606	0.20288	0.0820503	0.544323	0.0787343	0.461767	0.101296
chr8	83907136	87875786	1984325	85891461	18	0.038961	857.132	141.263	0.735672	0.723686	0.916171	0.234501	0.313058	0.689041	0.296217	0.44123		0.133315	0.14045	0.0380234	0.629856	0.504375	0.161755	0.528391	0.355335
chr8	87998405	95829528	3.91556e+06	91913967	41	0.0887446	837.697	155.642	0.99668	0.440163	0.782962	0.0483259	0.733852	0.21531	0.48535	0.145507		0.00144442	0.356387	0.10626	1.31582	0.134391	0.666935	0.313945	0.837115
chr8	95972037	110042671	7035317	103007354	64	0.138528	932.03	169.051	0.416336	0.685217	0.820348	0.848689	0.122674	0.452746	0.707029	0.808867		0.380556	0.164172	0.0860017	0.0712516	0.911249	0.344145	0.150563	0.092123
chr9	13950	7864486	3925268	3939218	131	0.28355	911.382	159.093	0.294771	0.343556	0.516415	0.503245	0.490717	0.448672	0.724149	0.220562		0.530516	0.464003	0.287001	0.298221	0.309169	0.348071	0.140172	0.65647
chr9	8218567	11987945	1884689	10103256	31	0.0670996	820.811	164.147	0.64312	0.686789	0.615067	0.657122	0.96543	0.67719	0.901803	0.881037		0.191708	0.163177	0.211078	0.182354	0.0152791	0.16929	0.0448882	0.0550059
chr9	12548587	13587766	519590	13068177	4	0.00865801	824.948	119.25	0.367882	0.648966	0.366623	0.339691	0.973408	0.576798	0.325517	0.965811		0.434291	0.187778	0.435781	0.468916	0.0117052	0.238976	0.487426	0.0151079
chr9	14007489	19066774	2.52964e+06	16537132	21	0.0454545	705.425	142.045	0.547031	0.100266	0.190787	0.810245	0.047486	0.582862	0.089044	0.25495		0.261988	0.998847	0.719451	0.0913836	1.32343	0.234434	1.0504	0.593545
chr9	19317920	21949240	1315660	20633580	106	0.229437	1144.22	129.415	0.613301	0.0392612	0.43483	0.283206	0.654101	0.90176	0.00141759	0.0719257		0.212327	1.40604	0.361681	0.547898	0.184355	0.0449091	2.84845	1.14312
chr9	22953280	104374742	40710731	63664011	423	0.915584	925.374	188.159	0.315057	0.34602	0.139625	0.0217944	0.85705	0.830382	0.435976	0.708663		0.501611	0.460899	0.855038	1.66165	0.0669936	0.0807219	0.360538	0.14956
chr9	104541882	105688974	573546	105115428	10	0.021645	740.261	138.2	0.420423	0.425597	0.34309	0.97501	0.25015	0.854657	0.144583	0.645879		0.376314	0.371002	0.464592	0.0109911	0.6018	0.0682079	0.839883	0.189849
chr10	864765	4077902	1.60657e+06	2471334	18	0.038961	666.324	163.667	0.154366	0.7168	0.927373	0.50388	0.37005	0.865757	0.897677	0.598732		0.811448	0.144602	0.0327456	0.297673	0.43174	0.0626039	0.0468799	0.222768
chr10	5092108	7140439	1.02417e+06	6116274	4	0.00865801	633.987	189	0.800024	0.153123	0.375686	0.236513	0.472258	0.217477	0.399094	0.493031		0.0968972	0.81496	0.425175	0.626146	0.325821	0.662587	0.398925	0.307126
chr10	7476732	8340550	431909	7908641	6	0.012987	660.838	224.5	0.899594	0.693383	0.429333	0.899727	0.422475	0.412634	0.20404	0.343461		0.0459532	0.159027	0.367205	0.0458891	0.374199	0.384435	0.690284	0.464122
chr10	8443590	9422860	489635	8933225	16	0.034632	648.403	127.812	0.531498	0.59019	0.554102	0.547644	0.585688	0.914262	0.757595	0.741146		0.274498	0.229008	0.25641	0.261501	0.232334	0.0389293	0.120563	0.130096
chr10	9626015	22512596	6.44329e+06	16069306	122	0.264069	871.776	199.263	0.755958	0.479898	0.754243	0.78079	0.132958	0.493819	0.381437	0.283531		0.121502	0.318851	0.122489	0.107466	0.876284	0.306432	0.418577	0.547399
chr10	25265627	87223836	3.09791e+07	56244732	401	0.867965	942.405	194.459	0.0517491	0.535633	0.771755	0.603331	0.594838	0.394915	0.487732	0.996005		1.2861	0.271133	0.112521	0.219444	0.225601	0.403497	0.311819	0.00173832
chr10	87523687	104230315	8353314	95877001	89	0.192641	1021.36	254.673	0.151752	0.201098	0.45134	0.821154	0.798912	0.877447	0.253	0.161582		0.818865	0.696593	0.345496	0.0855751	0.097501	0.0567789	0.596879	0.791608
chr11	20031	5740565	2860267	2880298	40	0.0865801	808.574	209.667	0.306083	0.546652	0.42796	0.762959	0.27487	0.56521	0.590531	0.207642		0.514161	0.262289	0.368597	0.117499	0.560873	0.24779	0.228757	0.682684
chr11	5813856	52015128	23100636	28914492	293	0.634199	971.704	196.903	0.363547	0.546521	0.794406	0.901396	0.680679	0.683231	0.526719	0.262918		0.439439	0.262393	0.0999574	0.0450844	0.167058	0.165432	0.278421	0.580179
chr11	52140975	74464608	1.11618e+07	63302792	326	0.705628	1052.49	188.045	0.585466	0.616965	0.933743	0.236128	0.979391	0.988675	0.297245	0.453738		0.232498	0.20974	0.0297725	0.626852	0.00904371	0.00494642	0.526885	0.343194
chr11	74603943	85789132	5.59259e+06	80196538	82	0.177489	1021.99	221.291	0.745466	0.745688	0.373	0.668559	0.790811	0.797424	0.783516	0.237289		0.127572	0.127443	0.428291	0.17486	0.101927	0.0983105	0.105952	0.624723
chr11	85830846	86756382	462768	86293614	5	0.0108225	830.216	147.2	0.866108	0.42141	0.77505	0.980289	0.0181247	0.982164	0.408755	0.729155		0.0624281	0.375295	0.11067	0.00864592	1.74173	0.00781616	0.388537	0.13718
chr11	86904453	107225182	1.01604e+07	97064818	191	0.41342	844.375	192.915	0.303624	0.696859	0.778412	0.444524	0.786031	0.277255	0.366677	0.584259		0.517664	0.156855	0.10879	0.352105	0.10456	0.557121	0.435716	0.233395
chr12	11691	2867217	1427763	1439454	66	0.142857	877.441	226.592	0.0501585	0.0903848	0.403488	0.565325	0.735093	0.237588	0.0148444	0.634889		1.29966	1.0439	0.394169	0.247702	0.133658	0.624175	1.82844	0.197302
chr12	3423852	4425214	500681	3924533	3	0.00649351	726.361	138	0.836322	0.926866	0.546418	0.0679745	0.535369	0.131481	0.597369	0.404232		0.0776267	0.032983	0.262475	1.16765	0.271347	0.881138	0.223757	0.39337
chr12	5527846	26369162	10420658	15948504	122	0.264069	809.181	181.17	0.955836	0.617058	0.834267	0.949543	0.666776	0.755125	0.904746	0.353524		0.0196167	0.209674	0.0786952	0.0224853	0.17602	0.121981	0.0434735	0.451582
chr12	26474785	29373890	1.44955e+06	27924338	28	0.0606061	957.525	158.5	0.863566	0.991098	0.832612	0.753965	0.507983	0.418427	0.676112	0.640806		0.0637045	0.00388333	0.0795573	0.122649	0.294151	0.378381	0.169981	0.193274
chr12	29533587	32020724	1.24357e+06	30777156	18	0.038961	871.827	184.444	0.502643	0.286423	0.391971	0.804248	0.377352	0.384872	0.591568	0.160794		0.29874	0.542992	0.406746	0.0946102	0.423253	0.414683	0.227995	0.793729
chr12	32238358	39582452	3672047	35910405	170	0.367965	1236.74	175.086	0.947818	0.489057	0.724978	0.465322	0.404977	0.122149	0.0981837	0.335142		0.0232753	0.310641	0.139675	0.332247	0.39257	0.913112	1.00796	0.474771
chr12	39693710	41835914	1071102	40764812	95	0.205628	1144.01	119.284	0.55955	0.823244	0.112924	0.616016	0.883314	0.00137551	0.344036	0.0237265		0.252161	0.0844717	0.947212	0.210408	0.0538847	2.86154	0.463397	1.62477
chr12	41956074	42932167	488046	42444121	3	0.00649351	976.094	101	0.636471	0.789492	0.916227	0.0665424	0.495136	0.178053	0.835979	0.787716		0.196222	0.102652	0.037997	1.1769	0.305275	0.749451	0.0778048	0.10363
chr12	43389798	52768652	4689427	48079225	93	0.201299	848.363	156.948	0.641047	0.44454	0.224519	0.135237	0.070102	0.201237	0.586577	0.648198		0.19311	0.352089	0.648747	0.868903	1.15427	0.696293	0.231675	0.188292
chr12	52895133	65315589	6210228	59105361	122	0.264069	810.075	158.423	0.250991	0.780948	0.891047	0.223129	0.280056	0.191283	0.62635	0.783081		0.600342	0.107378	0.0500992	0.651445	0.552755	0.718325	0.203183	0.106193
chr12	65427983	68964603	1768310	67196293	30	0.0649351	683.984	150.062	0.392398	0.284806	0.847654	0.386164	0.426338	0.660394	0.211447	0.218334		0.406273	0.545451	0.0717812	0.413228	0.370246	0.180197	0.674799	0.660879
chr12	78927206	91105777	6.08929e+06	85016492	85	0.183983	841.065	182.579	0.923739	0.949278	0.610649	0.883516	0.590217	0.180553	0.412157	0.822722		0.0344505	0.0226065	0.214208	0.0537855	0.228988	0.743395	0.384937	0.084747
chr13	313308	5332272	2509482	2822790	35	0.0757576	778.245	171.5	0.182322	0.18323	0.739225	0.407436	0.0452879	0.715992	0.548034	0.442316		0.739161	0.737002	0.131223	0.389941	1.34402	0.145092	0.261193	0.354267
chr13	5577663	8013473	1217905	6795568	26	0.0562771	709.841	156.967	0.445632	0.714802	0.900837	0.111975	0.0817169	0.959211	0.216861	0.618343		0.351023	0.145814	0.0453537	0.950878	1.08769	0.0180858	0.663819	0.208771
chr13	8137010	9015321	439156	8576166	3	0.00649351	648.134	109.667	0.0180511	0.197989	0.0506725	0.890551	0.273013	0.174127	0.222705	0.0541358		1.7435	0.703359	1.29523	0.0503414	0.563816	0.759134	0.652271	1.26652
chr13	9404877	10947084	771104	10175981	9	0.0194805	594.838	165.778	0.647768	0.471638	0.45233	0.595121	0.453548	0.0249524	0.658818	0.53158		0.188581	0.326391	0.344545	0.225395	0.343377	1.60289	0.181234	0.274431
chr13	11550228	15724889	2.08733e+06	13637559	14	0.030303	1115.09	206.867	0.343773	0.822375	0.206509	0.624505	0.765632	0.622103	0.184868	0.913086		0.463728	0.0849299	0.685061	0.204464	0.11598	0.206137	0.733137	0.0394885
chr13	15924488	17361646	718579	16643067	42	0.0909091	666.603	153.595	0.0548731	0.0475262	0.317391	0.0511617	0.403028	0.371474	0.434891	0.735862		1.26064	1.32307	0.498406	1.29106	0.394665	0.430072	0.36162	0.133204
chr13	18304431	19848988	772278	19076710	12	0.025974	705.84	160.5	0.768697	0.984769	0.629535	0.52809	0.425974	0.573947	0.973324	0.353998		0.114245	0.00666553	0.20098	0.277292	0.370617	0.241128	0.0117424	0.450999
chr13	20048559	34256769	7104105	27152664	158	0.341991	799.232	160.944	0.763757	0.587048	0.918414	0.658827	0.984745	0.855746	0.562245	0.94135		0.117045	0.231326	0.0369615	0.181229	0.00667638	0.0676554	0.250074	0.0262489
chr13	34397169	63416366	1.45096e+07	48906768	198	0.428571	1059.29	175.531	0.58688	0.442852	0.854264	0.858321	0.339223	0.715336	0.639689	0.659203		0.231451	0.353742	0.068408	0.0663501	0.469515	0.14549	0.194031	0.180981
chr13	63578515	84206820	1.03142e+07	73892668	35	0.0757576	1370.89	272.723	0.558696	0.876	0.755747	0.0617297	0.157143	0.470561	0.918543	0.926697		0.252824	0.0574959	0.121623	1.20951	0.803704	0.327384	0.0369006	0.0330624
chr14	1801116	14466273	6.33258e+06	8133695	58	0.125541	1259.23	298.473	0.781279	0.409666	0.624631	0.233509	0.706681	0.723704	0.26515	0.240435		0.107194	0.38757	0.204376	0.631696	0.150777	0.140439	0.576508	0.619002
chr14	15437144	31577321	8.07009e+06	23507233	129	0.279221	1371.13	266.391	0.406136	0.0234443	0.646509	0.37066	0.416945	0.0432905	0.385041	0.101843		0.391329	1.62996	0.189425	0.431024	0.379922	1.36361	0.414493	0.992069
chr14	31678815	32252702	286944	31965759	4	0.00865801	573.888	145	0.41764	0.486069	0.776913	0.591144	0.209382	0.632435	0.340165	0.483521		0.379198	0.313302	0.109628	0.228307	0.67906	0.198984	0.46831	0.315585
chr14	32473148	36995098	2260975	34734123	41	0.0887446	1690.07	191.61	0.402978	0.628234	0.901456	0.980255	0.2488	0.802897	0.33065	0.868891		0.394718	0.201879	0.0450553	0.00866082	0.60415	0.0953402	0.480631	0.0610347
chr14	37121766	45200034	4039134	41160900	48	0.103896	1083.56	166.192	0.382933	0.494552	0.931042	0.72973	0.944728	0.93685	0.571103	0.8078		0.416877	0.305788	0.0310305	0.136838	0.0246931	0.02833	0.243285	0.0926962
chr14	45337333	61135090	7.89888e+06	53236212	141	0.305195	880.84	160.93	0.527602	0.611848	0.749389	0.483168	0.357412	0.492125	0.348383	0.608667		0.277693	0.213356	0.125292	0.315901	0.446831	0.307925	0.457943	0.215621
chr14	61206198	62815253	804528	62010726	7	0.0151515	647.371	136.143	0.643894	0.769715	0.738247	0.498255	0.0751635	0.527618	0.82334	0.324611		0.191186	0.11367	0.131798	0.302548	1.12399	0.27768	0.084421	0.488637
chr14	63411295	64996863	792784	64204079	7	0.0151515	531.379	150	0.875539	0.978118	0.807283	0.551063	0.75106	0.72483	0.785085	0.0138672		0.0577246	0.0096089	0.0929741	0.258799	0.124326	0.139764	0.105083	1.85801
chr14	66592603	67772389	589893	67182496	13	0.0281385	713.475	111.231	0.700793	0.524576	0.732214	0.181307	0.590924	0.136973	0.208099	0.160369		0.15441	0.280191	0.135362	0.741586	0.228468	0.863366	0.68173	0.79488
chr14	68347236	70483444	1068104	69415340	45	0.0974026	646.138	139.304	0.324067	0.202423	0.367457	0.40116	0.984292	0.15474	0.390529	0.916527		0.489365	0.69374	0.434793	0.396683	0.00687597	0.810396	0.408347	0.037855
chr14	71619748	73288084	834168	72453916	8	0.017316	622.072	107.625	0.803896	0.37961	0.862057	0.940376	0.847768	0.438162	0.886258	0.613039		0.0948002	0.420663	0.0644642	0.0266983	0.0717231	0.358365	0.05244	0.212512
chr14	73467089	77667724	2.10032e+06	75567407	42	0.0909091	793.842	155.452	0.64654	0.769002	0.481985	0.20737	0.747919	0.416306	0.63604	0.75704		0.189405	0.114073	0.316966	0.683255	0.126146	0.380587	0.196515	0.120881
chr14	77889371	79482889	796759	78686130	7	0.0151515	1163.24	264.857	0.446595	0.758858	0.481229	0.434317	0.674005	0.913771	0.7241	0.784851		0.350087	0.11984	0.317648	0.362194	0.171337	0.0391627	0.140201	0.105213
chr14	79611645	82858973	1623664	81235309	10	0.021645	1398.21	317.273	0.377853	0.486799	0.700265	0.324737	0.48419	0.300464	0.73911	0.430349		0.422677	0.31265	0.154737	0.488468	0.314984	0.522208	0.131291	0.366179
chr14	82984016	84628243	822114	83806130	22	0.047619	777.166	204.909	0.285979	0.927935	0.559411	0.376342	0.113555	0.323637	0.304534	0.908433		0.543666	0.0324824	0.252269	0.424417	0.944793	0.489942	0.516364	0.0417071
chr15	144750	821997	338624	483374	46	0.0995671	676.429	101.935	0.812482	0.705528	0.237902	0.871456	0.673081	0.953325	0.764435	0.980993		0.0901861	0.151485	0.623602	0.0597548	0.171933	0.0207589	0.116659	0.0083343
chr15	929023	29323455	14197216	15126239	193	0.417749	1168.56	213.75	0.0895057	0.159417	0.233196	0.93453	0.604339	0.482072	0.0733755	0.892824		1.04815	0.797465	0.632279	0.0294066	0.218719	0.316888	1.13445	0.0492341
chr15	29644002	51091149	1.07236e+07	40367576	197	0.426407	896.694	194.791	0.791302	0.73208	0.375747	0.57641	0.273154	0.660765	0.502487	0.147817		0.101658	0.135441	0.425104	0.239268	0.563593	0.179953	0.298875	0.830275
chr15	51296284	67158145	7.93093e+06	59227215	157	0.339827	941.863	194.02	0.610548	0.721355	0.575108	0.637598	0.229803	0.96143	0.978305	0.558374		0.21428	0.141851	0.240251	0.195453	0.638644	0.0170822	0.0095256	0.253075
chr15	67425267	77783313	5179023	72604290	49	0.106061	1139.47	266.825	0.21653	0.486119	0.399828	0.519282	0.393933	0.989847	0.591724	0.709324		0.664482	0.313257	0.398127	0.284597	0.404578	0.00443205	0.227881	0.149155
chr15	77893073	79554078	830502	78723576	12	0.025974	971.841	211.167	0.26432	0.967689	0.492435	0.217574	0.103997	0.526032	0.160908	0.738497		0.57787	0.0142642	0.307651	0.662393	0.982978	0.278988	0.793422	0.131652
chr15	80816572	81857162	520295	81336867	7	0.0151515	897.669	168.857	0.544823	0.968893	0.428475	0.520397	0.133635	0.930579	0.0547053	0.594107		0.263744	0.0137243	0.368075	0.283666	0.874079	0.0312468	1.26197	0.226135
chr15	82276233	83423147	573457	82849690	13	0.0281385	774.934	213.615	0.44195	0.694082	0.270361	0.982571	0.0660682	0.803742	0.220927	0.729918		0.354627	0.158589	0.568057	0.00763603	1.18001	0.0948832	0.655752	0.136726
chr15	83900782	85272311	685764	84586547	15	0.0324675	995.458	204.267	0.0215692	0.103602	0.047253	0.245508	0.173441	0.513744	0.195862	0.0610546		1.66617	0.984632	1.32557	0.609934	0.760848	0.289253	0.70805	1.21428
chr16	35920	5664554	2814317	2850237	77	0.166667	906.95	196.061	0.704993	0.624565	0.777691	0.174554	0.301659	0.495071	0.858671	0.903763		0.151815	0.204422	0.109193	0.758071	0.520484	0.305332	0.0661731	0.0439453
chr16	7666301	34052345	13193022	20859323	206	0.445887	957.339	192.202	0.495314	0.907942	0.938711	0.918571	0.574463	0.344907	0.938822	0.306676		0.30512	0.0419419	0.0274681	0.0368874	0.240738	0.462297	0.0274166	0.51332
chr16	34221395	81672961	23725783	57947178	358	0.774892	982.191	186.644	0.575641	0.136271	0.338679	0.943641	0.28403	0.871616	0.234848	0.143725		0.239848	0.865598	0.470212	0.025193	0.546636	0.0596747	0.629214	0.842466
chr17	2892	8842592	4419850	4422742	129	0.279221	1024.45	205.945	0.586387	0.600609	0.752914	0.266285	0.135606	0.668634	0.9453	0.640625		0.231816	0.221408	0.123255	0.574653	0.867722	0.174812	0.0244304	0.193396
chr17	8945521	19024807	5039643	13985164	58	0.125541	1300.41	297.397	0.374541	0.362765	0.511564	0.922422	0.903159	0.715446	0.90778	0.528954		0.426501	0.440375	0.2911	0.0350704	0.0442359	0.145423	0.0420192	0.276582
chr17	19128929	24799666	2.83537e+06	21964298	97	0.209957	768.138	161.721	0.514711	0.927504	0.514544	0.696854	0.218953	0.872768	0.878064	0.717573		0.288436	0.032684	0.288578	0.156858	0.659649	0.0591012	0.056474	0.144134
chr17	25131024	31996291	3.43263e+06	28563658	40	0.0865801	996	202.319	0.0254426	0.180446	0.855175	0.210109	0.655149	0.731708	0.442797	0.915127		1.59444	0.743652	0.0679452	0.677556	0.18366	0.135662	0.353795	0.0385189
chr17	32297910	32830727	266408	32564319	1	0.0021645	532.818	111	0.0255428	0.172581	0.477289	0.423869	0.0766412	0.341697	0.796042	0.386792		1.59273	0.763006	0.321219	0.372768	1.11554	0.466358	0.099064	0.412522
chr17	33233375	35634413	1200519	34433894	21	0.0454545	928.94	181.955	0.595567	0.842131	0.616491	0.358733	0.776575	0.472762	0.446797	0.625333		0.225069	0.0746202	0.210074	0.445229	0.109817	0.325357	0.34989	0.203889
chr17	36061719	50696256	7.31727e+06	43378988	143	0.309524	891.015	218.392	0.291987	0.211718	0.908516	0.594049	0.833023	0.912132	0.36834	0.804851		0.534637	0.674241	0.0416675	0.226178	0.0793428	0.0399421	0.433751	0.0942846
chr17	52090065	72808655	10359295	62449360	136	0.294372	1108.64	237.092	0.76327	0.767518	0.820988	0.317604	0.731905	0.609453	0.542544	0.588744		0.117322	0.114912	0.085663	0.498113	0.135546	0.21506	0.265565	0.230073
chr17	72936768	74769219	916226	73852994	6	0.012987	1361.81	241.833	0.885901	0.695398	0.945867	0.295323	0.574105	0.885194	0.336045	0.384797		0.0526149	0.157767	0.0241699	0.529703	0.241009	0.0529617	0.473603	0.414768
chr18	792126	14716688	6962281	7754407	70	0.151515	1186.07	277.36	0.552939	0.606382	0.666622	0.419145	0.313292	0.995454	0.824025	0.731462		0.257323	0.217254	0.17612	0.377635	0.504051	0.00197899	0.0840597	0.135808
chr18	14837991	50870670	1.80163e+07	32854331	274	0.593074	951.955	193.029	0.627962	0.549938	0.657474	0.987199	0.541228	0.560039	0.368217	0.986391		0.202066	0.259686	0.182121	0.00559507	0.266619	0.251782	0.433896	0.00595083
chr18	51118943	57603132	3.24209e+06	54361038	61	0.132035	714.141	149.836	0.967429	0.795092	0.786321	0.43172	0.371236	0.277196	0.679432	0.582579		0.014381	0.0995824	0.1044	0.364798	0.43035	0.557213	0.167854	0.234645
chr18	57735853	61274874	1.76951e+06	59505364	15	0.0324675	1675.04	213	0.106373	0.199027	0.584034	0.908023	0.0841785	0.138531	0.399101	0.0957691		0.973169	0.701088	0.233562	0.041903	1.0748	0.858452	0.398917	1.01877
chr18	61430317	63172836	871260	62301577	10	0.021645	1024.54	204.9	0.307307	0.189742	0.874807	0.594235	0.300688	0.201482	0.289064	0.0181382		0.512428	0.721838	0.0580876	0.226042	0.521884	0.695764	0.539006	1.74141
chr18	63357772	65985963	1.3141e+06	64671868	6	0.012987	1298.31	330.333	0.280071	0.206658	0.877735	0.527887	0.148926	0.614052	0.652074	0.349805		0.552731	0.684748	0.0566364	0.277459	0.827031	0.211795	0.185703	0.456174
chr19	90671	12948590	6.42896e+06	6519631	193	0.417749	1030	193.772	0.396753	0.676039	0.657666	0.126334	0.885851	0.65758	0.970528	0.761184		0.40148	0.170029	0.181995	0.898479	0.0526391	0.182052	0.0129918	0.11851
chr19	13098361	19795016	3.34833e+06	16446689	30	0.0649351	1223.58	270.857	0.708788	0.729665	0.906042	0.153835	0.891035	0.935152	0.843122	0.383881		0.149484	0.136877	0.0428517	0.812945	0.0501055	0.0291176	0.0741093	0.415803
chr19	19956112	27713812	3878850	23834962	89	0.192641	826.936	201.657	0.76386	0.743989	0.639214	0.236769	0.662021	0.384899	0.934204	0.147636		0.116986	0.128434	0.194353	0.625674	0.179128	0.414653	0.0295584	0.830808
chr19	28417314	50879612	11231149	39648463	161	0.348485	1091.13	197.705	0.937744	0.401297	0.854235	0.31684	0.627561	0.733441	0.985065	0.276195		0.0279159	0.396534	0.0684228	0.49916	0.202344	0.134635	0.00653501	0.558784
chr19	51017435	64044783	6513674	57531109	31	0.0670996	1809.36	437.081	0.672877	0.44094	0.47216	0.640523	0.44168	0.488507	0.912471	0.164094		0.172065	0.35562	0.325911	0.193465	0.354892	0.311129	0.0397809	0.784907
chr20	60026	14700645	7.32031e+06	7380336	78	0.168831	1133.44	271.081	0.87344	0.696606	0.811958	0.38841	0.596742	0.0401918	0.291082	0.918759		0.0587669	0.157013	0.0904664	0.41071	0.224213	1.39586	0.535984	0.0367986
chr20	14810608	25072887	5.13114e+06	19941748	115	0.248918	857.947	190.007	0.817374	0.878528	0.632897	0.544895	0.386862	0.672755	0.621406	0.984302		0.0875792	0.0562442	0.198667	0.263687	0.412444	0.172143	0.206624	0.00687171
chr20	25204356	38642966	6719305	31923661	113	0.244589	893.841	161.113	0.669662	0.719231	0.325688	0.946579	0.370212	0.116856	0.353668	0.207798		0.174144	0.143132	0.487198	0.0238429	0.43155	0.932348	0.451405	0.682359
chr20	38756151	52403858	6.82385e+06	45580005	244	0.528139	1051.39	207.537	0.613991	0.287935	0.558417	0.929579	0.359861	0.565287	0.934383	0.567122		0.211838	0.540705	0.253041	0.0317136	0.443865	0.247731	0.0294751	0.246323
chr20	52523313	71986227	9731457	62254770	236	0.510823	923.944	199.026	0.422235	0.232528	0.463294	0.470038	0.975639	0.420148	0.0784857	0.216069		0.374446	0.633524	0.334143	0.327867	0.0107107	0.376598	1.10521	0.665408
chr21	2082072	3691402	804665	2886737	29	0.0627706	924.121	132.724	0.547858	0.781851	0.79733	0.26376	0.636995	0.544079	0.915063	0.482258		0.261332	0.106876	0.0983619	0.578791	0.195864	0.264338	0.0385488	0.316721
chr21	3809287	37734859	16962786	20772073	235	0.508658	937.84	187.265	0.0702284	0.944299	0.916673	0.40761	0.0434347	0.829293	0.677384	0.552281		1.15349	0.0248907	0.0377858	0.389755	1.36216	0.081292	0.169165	0.25784
chr21	37845596	49541248	5847826	43693422	93	0.201299	1006.9	202.454	0.481476	0.32897	0.902163	0.77368	0.38234	0.255658	0.394311	0.960783		0.317425	0.482843	0.0447151	0.111438	0.41755	0.592341	0.404161	0.0173749
chr21	49722444	55780310	3028933	52751377	24	0.0519481	1531.33	230.107	0.753826	0.517983	0.790048	0.997451	0.143478	0.296934	0.337832	0.695563		0.122729	0.285684	0.102347	0.00110844	0.843216	0.527341	0.471299	0.157664
chr21	55812692	57622838	905073	56717765	7	0.0151515	956.39	203.143	0.890565	0.897336	0.9873	0.986338	0.106724	0.988665	0.400984	0.730267		0.0503346	0.0470447	0.00555108	0.0059744	0.971739	0.00495088	0.396873	0.136518
chr21	57764362	62734426	2485032	60249394	42	0.0909091	868.321	189.022	0.478761	0.903872	0.998904	0.401814	0.290149	0.747094	0.728076	0.887894		0.319882	0.0438932	0.000476423	0.395974	0.537379	0.126625	0.137824	0.0516391
chr21	63041877	63780483	369303	63411180	1	0.0021645	738.607	162	0.178216	0.294699	0.459262	0.932355	0.464445	0.50319	0.254711	0.471958		0.749053	0.530621	0.33794	0.0304186	0.333066	0.298268	0.593952	0.326096
chr21	63850279	71573501	3861611	67711890	21	0.0454545	1261.19	234.25	0.811558	0.399681	0.853896	0.0943293	0.298819	0.889935	0.207921	0.940917		0.0906805	0.398287	0.0685949	1.02535	0.524591	0.0506416	0.682102	0.0264486
chr22	92533	5408626	2.65805e+06	2750580	36	0.0779221	954.233	173.488	0.314336	0.55884	0.644155	0.123655	0.779521	0.39143	0.427073	0.243853		0.502606	0.252712	0.191009	0.907788	0.108172	0.407346	0.369498	0.612872
chr22	5648499	6342466	346984	5995483	3	0.00649351	693.968	220	0.392154	0.653097	0.69484	0.70807	0.232264	0.925401	0.645965	0.695294		0.406543	0.185022	0.158115	0.149924	0.634017	0.0336701	0.189791	0.157832
chr22	6439852	8389663	974906	7414758	7	0.0151515	895.142	178.571	0.802742	0.682917	0.567769	0.872474	0.305154	0.911543	0.745517	0.560449		0.0954239	0.165632	0.245828	0.0592473	0.515481	0.0402231	0.127542	0.251464
chr22	8797855	9775393	488769	9286624	9	0.0194805	718.157	144.556	0.0928885	0.090792	0.535913	0.856285	0.315771	0.747178	0.292916	0.231425		1.03204	1.04195	0.270905	0.0673818	0.500628	0.126576	0.533257	0.635589
chr22	9830978	10646518	407770	10238748	5	0.0108225	629.745	177.4	0.21202	0.0946745	0.475239	0.775804	0.0244319	0.759281	0.589188	0.153624		0.673624	1.02377	0.323088	0.110248	1.61204	0.119597	0.229746	0.813542
chr22	10963996	19460118	4248061	15212057	36	0.0779221	1638.97	305.571	0.189034	0.869482	0.7831	0.632233	0.436716	0.328984	0.335726	0.693493		0.723461	0.0607395	0.106183	0.199123	0.3598	0.482826	0.474016	0.158958
chr22	19574097	21377468	901686	20475783	17	0.0367965	1122.17	191.765	0.696187	0.846637	0.860765	0.695706	0.254036	0.573942	0.969771	0.236308		0.157274	0.0723029	0.0651152	0.157574	0.595104	0.241132	0.0133308	0.626521
chr22	21506888	35472603	6.98286e+06	28489746	121	0.261905	1260.66	245.469	0.916094	0.88309	0.404117	0.521425	0.807719	0.972869	0.471129	0.723633		0.0380597	0.0539948	0.393493	0.282808	0.0927395	0.0119457	0.32686	0.140481
chr22	35820189	36427680	303746	36123935	2	0.004329	607.492	111	0.512202	0.632497	0.505533	0.42112	0.369583	0.895153	0.662623	0.58648		0.290559	0.198941	0.296251	0.375594	0.432288	0.0481027	0.178733	0.231747
chr22	36579562	37111027	265732	36845295	8	0.017316	529.059	112.25	0.0614918	0.0384804	0.525894	0.179914	0.664521	0.692321	0.0252999	0.963498		1.21118	1.41476	0.279102	0.744936	0.177491	0.159693	1.59688	0.016149
chr22	38279611	38834007	277198	38556809	1	0.0021645	554.397	156	0.0285838	0.0508815	0.412369	0.932355	0.103504	0.636732	0.161518	0.274058		1.54388	1.29344	0.384714	0.0304186	0.985043	0.196044	0.791779	0.562158
chr22	40222043	41721407	749682	40971725	33	0.0714286	643.417	156.667	0.0412623	0.201646	0.365369	0.213548	0.623765	0.278299	0.506655	0.980022		1.38445	0.69541	0.437268	0.670504	0.204979	0.555489	0.295288	0.00876411
chr22	41932212	61379134	9723461	51655673	273	0.590909	1069.25	203.198	0.458138	0.376621	0.795314	0.828781	0.0120527	0.171802	0.890625	0.374997		0.339003	0.424096	0.0994613	0.0815603	1.91891	0.764972	0.0503049	0.425972
chr23	10121	6734196	3.36204e+06	3372159	225	0.487013	1495.03	186.621	0.790954	0.337423	0.695055	0.822139	0.287275	0.419136	0.670321	0.18561		0.101849	0.471825	0.157981	0.0850545	0.541702	0.377645	0.173717	0.731398
chr23	7177811	8413638	617914	7795725	6	0.012987	589.521	117	0.000393853	0.0150608	0.29507	0.986946	0.227027	0.621399	0.00017144	0.303486		3.40467	1.82215	0.530075	0.00570673	0.643923	0.206629	3.76589	0.517861
chr23	8466127	10465156	999514	9465642	30	0.0649351	891.407	160.933	0.991285	0.816669	0.642809	0.919349	0.938434	0.0695794	0.34627	0.608683		0.0038016	0.0879541	0.191918	0.0365195	0.0275963	1.15752	0.460585	0.215609
chr23	10723666	12913052	1094693	11818359	36	0.0779221	689.395	145.722	0.415586	0.102773	0.598923	0.378505	0.983946	0.771989	0.082043	0.829503		0.381339	0.988121	0.222629	0.421929	0.00702871	0.112389	1.08596	0.081182
chr23	13697219	14379506	341144	14038363	6	0.012987	637.651	137.333	0.191494	0.451956	0.931644	0.708503	0.0540419	0.639692	0.628721	0.35761		0.717844	0.344904	0.0307499	0.149658	1.26727	0.194029	0.201542	0.446591
chr23	14857988	18915107	2.02856e+06	16886548	31	0.0670996	875.097	147.719	0.986371	0.811934	0.559964	0.918819	0.467332	0.395506	0.782001	0.7026		0.00595987	0.0904793	0.25184	0.03677	0.330375	0.402847	0.106793	0.153292
chr23	19442771	23145294	1.85126e+06	21294033	12	0.025974	839.601	228.333	0.783357	0.681052	0.951309	0.368132	0.882138	0.898546	0.191309	0.937597		0.106041	0.16682	0.0216782	0.433996	0.0544637	0.0464597	0.718266	0.0279837
chr23	23353934	24028012	337039	23690973	1	0.0021645	674.079	243	0.808535	0.91936	0.896129	0.624824	0.420011	0.325032	0.383216	0.912949		0.0923013	0.0365143	0.0476295	0.204243	0.37674	0.488074	0.416556	0.0395536
chr23	26685681	27652500	483410	27169091	3	0.00649351	776.947	264	0.10453	0.817391	0.570554	0.245757	0.319925	0.261459	0.913809	0.909242		0.980759	0.0875704	0.243703	0.609494	0.494952	0.582596	0.0391444	0.0413204
chr23	27759950	33504111	2.87208e+06	30632031	70	0.151515	708.151	184.693	0.423587	0.462	0.329983	0.0140919	0.927657	0.0734529	0.768196	0.701346		0.373057	0.335358	0.481508	1.85103	0.0326128	1.13399	0.114528	0.154068
chr23	34081522	40002939	2.96071e+06	37042231	19	0.0411255	947.717	150.421	0.866078	0.352031	0.639643	0.0929256	0.13338	0.25875	0.0175175	0.350296		0.0624429	0.453419	0.194063	1.03186	0.874908	0.58712	1.75653	0.455564
chr23	40330786	52465632	6067423	46398209	35	0.0757576	1233.09	289.892	0.89495	0.707136	0.885448	0.291155	0.526658	0.320315	0.708882	0.224322		0.0482012	0.150497	0.0528369	0.535876	0.278472	0.494423	0.149426	0.649129
chr24	392019	6817647	3212814	3604833	43	0.0930736	871.289	178.261	0.909667	0.426425	0.99476	0.376771	0.683943	0.638239	0.383996	0.9092		0.0411175	0.370158	0.00228174	0.423922	0.16498	0.195017	0.415673	0.0413405
chr24	6825852	7876922	525535	7351387	6	0.012987	685.945	200.833	0.370997	0.834317	0.462098	0.284568	0.260305	0.069884	0.833224	0.298656		0.43063	0.0786689	0.335266	0.545814	0.584518	1.15562	0.079238	0.524829
chr24	8449051	11642854	1.5969e+06	10045953	20	0.04329	653.329	162.9	0.159869	0.52581	0.297759	0.497014	0.367896	0.124399	0.888793	0.41046		0.796235	0.279171	0.526136	0.303632	0.434275	0.905182	0.0511996	0.38673
chr24	11734390	14181702	1223656	12958046	14	0.030303	801.409	150.929	0.554892	0.712938	0.59358	0.0703544	0.176874	0.270722	0.299765	0.688632		0.255791	0.146948	0.226521	1.15271	0.752337	0.567476	0.52322	0.162013
chr24	14461309	22701481	4120086	18581395	98	0.212121	741.698	151.112	0.926334	0.84273	0.457871	0.916723	0.815509	0.766394	0.929787	0.473295		0.0332322	0.0743115	0.339257	0.0377618	0.0885714	0.115548	0.0316164	0.324868
chr24	22854991	26491390	1.8182e+06	24673191	25	0.0541126	784.703	141.828	0.296232	0.897442	0.184495	0.964215	0.785429	0.158213	0.617025	0.623871		0.528368	0.0469934	0.734017	0.0158263	0.104893	0.800756	0.209697	0.204905
chr24	26587819	34752661	4082421	30670240	74	0.160173	796.068	156.866	0.0377485	0.356136	0.226044	0.788542	0.546158	0.520733	0.315939	0.466427		1.4231	0.448384	0.645806	0.103175	0.262682	0.283385	0.500397	0.331216
chr24	34793618	44308993	4.75769e+06	39551306	140	0.30303	916.255	159.335	0.34122	0.293748	0.985575	0.342036	0.280025	0.700542	0.49858	0.883389		0.466965	0.532024	0.0063101	0.465928	0.552803	0.154566	0.302265	0.053848
chr24	44418218	45685878	633830	45052048	3	0.00649351	949.236	135	0.235361	0.384772	0.669627	0.701197	0.883614	0.787408	0.576407	0.439537		0.628266	0.414797	0.174167	0.15416	0.0537377	0.1038	0.239271	0.357004
chr24	45691136	62643699	8.47628e+06	54167418	90	0.194805	1263.8	294.228	0.678565	0.344215	0.58038	0.692491	0.831765	0.718785	0.825915	0.808743		0.168408	0.46317	0.236288	0.159586	0.0799992	0.143401	0.0830646	0.0921895
chr25	599550	30269233	1.48348e+07	15434392	113	0.244589	1479.43	332.246	0.104393	0.528942	0.617718	0.273231	0.894194	0.717198	0.994774	0.533022		0.981329	0.276592	0.20921	0.56347	0.0485681	0.144361	0.00227573	0.273255
chr25	30386109	32360791	987341	31373450	12	0.025974	1141.93	174.5	0.256651	0.150078	0.78823	0.831281	0.31069	0.929588	0.971006	0.901082		0.590657	0.823682	0.103347	0.0802519	0.507673	0.0317095	0.0127782	0.0452357
chr25	32474258	42851121	5.18843e+06	37662690	40	0.0865801	1198.75	293.683	0.348328	0.705221	0.288937	0.328059	0.209519	0.759384	0.901443	0.308486		0.458011	0.151675	0.539196	0.484048	0.678777	0.119538	0.0450618	0.510764
chr26	567168	24655043	1.20439e+07	12611106	138	0.298701	1066.86	201.801	0.474923	0.330845	0.805555	0.701095	0.409535	0.272246	0.781834	0.112822		0.323377	0.480375	0.0939048	0.154223	0.387709	0.565038	0.106885	0.947606
chr26	24693464	51674807	1.34907e+07	38184136	148	0.320346	1063.81	262.11	0.828895	0.646365	0.671591	0.961071	0.07207	0.355631	0.224051	0.307791		0.0815003	0.189522	0.172895	0.0172446	1.14225	0.449001	0.649653	0.511744
chr27	2673	2843430	1.42038e+06	1423052	29	0.0627706	666.794	166.69	0.164606	0.15967	0.215684	0.96496	0.133764	0.43308	0.0292404	0.375937		0.783555	0.796776	0.666182	0.0154906	0.873662	0.363432	1.53402	0.424885
chr27	3100090	5036606	968258	4068348	26	0.0562771	732.042	176.778	0.291152	0.474146	0.793411	0.4638	0.711703	0.80275	0.4801	0.406515		0.53588	0.324088	0.100502	0.333669	0.147701	0.0954197	0.318668	0.390924
chr27	6253634	6812423	279394	6533029	2	0.004329	507.88	130.5	0.876747	0.857791	0.627376	0.761756	0.442874	0.11904	0.152935	0.966244		0.0571255	0.0666184	0.202472	0.118184	0.35372	0.924309	0.815492	0.0149133
chr27	6866166	7688299	411066	7277233	23	0.0497835	583.077	130.087	0.958773	0.570221	0.753916	0.12694	0.842267	0.999765	0.671203	0.770041		0.0182842	0.243957	0.122677	0.896402	0.0745501	0.000102123	0.173146	0.113486
chr27	7748498	11090336	1670919	9419417	4	0.00865801	1687.86	336	0.130069	0.756479	0.762162	0.582417	0.353751	0.177427	0.359498	0.953043		0.885826	0.121203	0.117953	0.234766	0.451302	0.750979	0.444303	0.0208873
chr27	11657439	12347363	344962	12002401	6	0.012987	591.109	120.167	0.797191	0.50286	0.617002	0.175351	0.259377	0.0770928	0.0376661	0.305715		0.0984375	0.298553	0.209713	0.756092	0.586068	1.11299	1.42405	0.514683
chr27	13260762	13848672	293955	13554717	1	0.0021645	587.911	119	0.43626	0.755337	0.902779	0.822148	0.790067	0.225722	0.194758	0.809253		0.360254	0.121859	0.0444186	0.0850499	0.102336	0.646426	0.710504	0.0919154
chr27	13977424	15257628	640102	14617526	5	0.0108225	722.074	162.2	0.0308933	0.105515	0.134598	0.520661	0.962859	0.704493	0.00954186	0.582352		1.51014	0.976686	0.870961	0.283445	0.0164373	0.152123	2.02037	0.234814
chr27	15381209	17139125	878958	16260167	19	0.0411255	558.257	123.526	0.111909	0.156267	0.849131	0.549418	0.206131	0.814626	0.203447	0.942881		0.951135	0.806133	0.0710255	0.260097	0.685857	0.0890418	0.691549	0.025543
chr27	17297967	20068567	1385300	18683267	148	0.320346	746.845	152.425	0.140526	0.971548	0.85097	0.151223	0.886602	0.389861	0.819896	0.891487		0.852244	0.0125358	0.0700856	0.820381	0.0522711	0.40909	0.0862412	0.0498851
chr27	20090286	23797930	1853822	21944108	38	0.0822511	648.385	149.816	0.457158	0.0989962	0.759866	0.439018	0.533245	0.742468	0.992891	0.801161		0.339934	1.00438	0.119263	0.357517	0.273073	0.129322	0.00309832	0.0962801
chr27	25083589	26637893	777152	25860741	7	0.0151515	622.179	140	0.245127	0.317376	0.721494	0.458464	0.463922	0.841688	0.1926	0.930066		0.610609	0.498426	0.141768	0.338694	0.333555	0.074849	0.715345	0.0314864
chr27	26822654	28111105	644226	27466880	11	0.0238095	667.145	128.909	0.0264538	0.100425	0.592797	0.28687	0.624731	0.507462	0.0806531	0.191425		1.57751	0.998157	0.227094	0.542316	0.204307	0.294596	1.09338	0.718
chr27	28948876	35357202	3204163	32153039	55	0.119048	785.7	169.794	0.945061	0.934004	0.699143	0.971426	0.731524	0.240072	0.963614	0.328221		0.02454	0.0296514	0.155434	0.0125902	0.135772	0.619659	0.0160967	0.483834
chr27	35767925	36495472	363774	36131699	6	0.012987	617.218	171.167	0.671165	0.444447	0.688272	0.36324	0.900918	0.753541	0.137882	0.888655		0.173171	0.35218	0.16224	0.439806	0.0453148	0.122893	0.860492	0.051267
chr27	36930734	37557668	313467	37244201	3	0.00649351	596.784	215.333	0.931328	0.237321	0.57115	0.986935	0.000614362	0.769936	0.342463	0.671907		0.0308974	0.624663	0.24325	0.00571162	3.21158	0.113545	0.465386	0.172691
chr27	38143748	38740691	298472	38442220	2	0.004329	596.944	202	0.731545	0.974695	0.226051	0.169281	0.163486	0.241464	0.710804	0.285578		0.135759	0.0111313	0.645794	0.771393	0.786519	0.617147	0.14825	0.544275
chr27	40868236	45402893	2.26733e+06	43135565	23	0.0497835	726.929	165.714	0.15941	0.956205	0.98409	0.426891	0.427013	0.49869	0.483527	0.984967		0.797485	0.0194491	0.006965	0.369683	0.369559	0.30217	0.315579	0.00657819
chr28	9046	2442435	1.21669e+06	1225741	17	0.0367965	978.086	202.5	0.475258	0.743903	0.571603	0.843262	0.656427	0.421814	0.130464	0.503491		0.323071	0.128484	0.242905	0.0740377	0.182813	0.374879	0.88451	0.298009
chr28	2676437	6732947	2028255	4704692	27	0.0584416	951.932	159.633	0.938697	0.555035	0.801568	0.830608	0.951815	0.88185	0.515079	0.88828		0.0274746	0.25568	0.0960598	0.0806037	0.0214475	0.0546054	0.288126	0.0514502
chr28	6750007	10350767	1800380	8550387	20	0.04329	801.23	202.091	0.547916	0.112333	0.58667	0.246118	0.620505	0.371558	0.686763	0.544426		0.261286	0.949493	0.231606	0.608857	0.207255	0.429973	0.163193	0.264061
chr28	10433916	14694127	2.13011e+06	12564022	36	0.0779221	746.894	138.564	0.478561	0.618301	0.9779	0.686222	0.659257	0.735564	0.595936	0.807988		0.320063	0.2088	0.00970574	0.163535	0.180945	0.13338	0.224801	0.0925952
chr28	16412210	18562125	1.07496e+06	17487168	2	0.004329	1074.96	144	0.451293	0.481464	0.923299	0.0665307	0.942736	0.681892	0.287547	0.784793		0.345542	0.317436	0.0346577	1.17698	0.0256101	0.166284	0.541291	0.105245
chr28	19711606	23579263	1.93383e+06	21645435	25	0.0541126	979.538	149	0.665704	0.687386	0.993967	0.442406	0.785499	0.412403	0.990423	0.48673		0.176719	0.162799	0.00262821	0.354179	0.104854	0.384679	0.00417917	0.312712
chr28	23695558	24910378	607410	24302968	7	0.0151515	1012.95	161.714	0.501178	0.996911	0.515726	0.513654	0.351797	0.379522	0.964931	0.868874		0.300008	0.00134373	0.287581	0.289329	0.453707	0.420763	0.0155038	0.0610432
chr28	25304191	26220353	458081	25762272	5	0.0108225	773.644	170.6	0.982254	0.937911	0.47392	0.785936	0.716453	0.182542	0.496841	0.35923		0.00777606	0.0278384	0.324295	0.104613	0.144812	0.738638	0.303783	0.444628
chr28	26526462	32674888	3074213	29600675	47	0.101732	850.884	141.214	0.480445	0.909136	0.326911	0.167844	0.60071	0.631486	0.707108	0.272296		0.318356	0.0413709	0.485571	0.775095	0.221335	0.199636	0.150515	0.564959
chr28	33260943	33778352	258704	33519648	1	0.0021645	517.41	110	0.982621	0.565735	0.610219	0.996617	0.174897	0.666795	0.483886	0.745902		0.00761378	0.247387	0.214514	0.00147159	0.757218	0.176008	0.315257	0.127318
chr28	33854499	40631347	3388424	37242923	31	0.0670996	791.317	191.871	0.0493737	0.334527	0.504443	0.996776	0.885323	0.994764	0.815639	0.307968		1.3065	0.475569	0.297188	0.00140254	0.0528982	0.00227986	0.0885019	0.511494
chr28	40886907	41889675	501384	41388291	4	0.00865801	713.607	170.5	0.621963	0.278039	0.491371	0.00126446	0.574743	0.728762	0.0344558	0.234628		0.206235	0.555894	0.308591	2.89809	0.240527	0.137414	1.46274	0.629621
chr28	42209215	46248750	2.01977e+06	44228983	27	0.0584416	724.609	203.133	0.959456	0.555235	0.849108	0.139033	0.0430287	0.380814	0.994332	0.463427		0.0179751	0.255523	0.0710368	0.856881	1.36624	0.419287	0.00246879	0.334019
chr29	323185	5432640	2.55473e+06	2877913	33	0.0714286	930.109	234.147	0.391837	0.442347	0.429836	0.588904	0.118153	0.386985	0.766256	0.628617		0.406895	0.354237	0.366697	0.229956	0.927556	0.412306	0.115626	0.201614
chr29	5816912	11204821	2.69395e+06	8510867	42	0.0909091	1152.41	227.939	0.122593	0.442351	0.265769	0.431921	0.563875	0.608409	0.372772	0.784028		0.911534	0.354233	0.575496	0.364595	0.248817	0.215804	0.428557	0.105668
chr29	11309360	30221261	9.45595e+06	20765311	185	0.400433	1001.14	222.522	0.325068	0.618864	0.0315347	0.615776	0.217317	0.304663	0.53404	0.468298		0.488026	0.208405	1.50121	0.210577	0.662907	0.516181	0.272426	0.329478
chr29	30389871	39087970	4.34905e+06	34738921	14	0.030303	2054.86	501.471	0.494652	0.690107	0.629504	0.427127	0.938094	0.635864	0.617451	0.350771		0.305701	0.161084	0.201002	0.369443	0.0277536	0.196636	0.209397	0.454976
chr29	40039026	43844358	1902666	41941692	26	0.0562771	1157.2	216.643	0.561481	0.31122	0.337823	0.292377	0.428171	0.312588	0.388794	0.257404		0.250665	0.506933	0.47131	0.534057	0.368383	0.505028	0.41028	0.589385
chr29	44516737	47911586	1.69742e+06	46214162	29	0.0627706	1056.75	158.345	0.511031	0.316205	0.923129	0.0928256	0.514893	0.615104	0.267253	0.363892		0.291553	0.500032	0.0347376	1.03233	0.288283	0.211051	0.573077	0.439027
chr29	48012818	50324638	1155910	49168728	2	0.004329	1674.66	222	0.353597	0.490987	0.550451	0.71931	0.106687	0.961379	0.507467	0.35722		0.451492	0.30893	0.259281	0.143084	0.971887	0.0171052	0.294592	0.447064
chr29	50343177	51499351	578087	50921264	3	0.00649351	862.647	154	0.34908	0.494673	0.412359	0.929007	0.498033	0.585871	0.103803	0.608635		0.457075	0.305682	0.384725	0.0319811	0.302742	0.232198	0.983788	0.215643
														0.15496
														0.055578
														0.213411
														0.335264
														0.305764
														0.684214
														0.88635
														0.597543
														0.970523
														0.960545
														0.581356
														0.775893
														0.52694
														0.341677
														0.837742
														0.376051
														0.865757
														0.217477
														0.412634
														0.914262
														0.493819
														0.394915
														0.877447
														0.56521
														0.683231
														0.988675
														0.797424
														0.982164
														0.277255
														0.237588
														0.131481
														0.755125
														0.418427
														0.384872
														0.122149
														0.00137551
														0.178053
														0.201237
														0.191283
														0.660394
														0.180553
														0.715992
														0.959211
														0.174127
														0.0249524
														0.622103
														0.371474
														0.573947
														0.855746
														0.715336
														0.470561
														0.723704
														0.0432905
														0.632435
														0.802897
														0.93685
														0.492125
														0.527618
														0.72483
														0.136973
														0.15474
														0.438162
														0.416306
														0.913771
														0.300464
														0.323637
														0.953325
														0.482072
														0.660765
														0.96143
														0.989847
														0.526032
														0.930579
														0.803742
														0.513744
														0.495071
														0.344907
														0.871616
														0.668634
														0.715446
														0.872768
														0.731708
														0.341697
														0.472762
														0.912132
														0.609453
														0.885194
														0.995454
														0.560039
														0.277196
														0.138531
														0.201482
														0.614052
														0.65758
														0.935152
														0.384899
														0.733441
														0.488507
														0.363655
														0.942949
														0.807179
														0.0996739
														0.957283
														0.636732
														0.888245
														0.96085
														0.734632
														0.530585
														0.846954
														0.718708
														0.260482
														0.77781
														0.609231
														0.0401918
														0.672755
														0.116856
														0.565287
														0.420148
														0.544079
														0.829293
														0.255658
														0.296934
														0.988665
														0.747094
														0.50319
														0.889935
														0.39143
														0.925401
														0.911543
														0.747178
														0.759281
														0.328984
														0.573942
														0.972869
														0.895153
														0.692321
														0.636732
														0.278299
														0.171802
														0.419136
														0.621399
														0.0695794
														0.771989
														0.639692
														0.395506
														0.898546
														0.325032
														0.261459
														0.0734529
														0.25875
														0.320315
														0.638239
														0.069884
														0.124399
														0.270722
														0.766394
														0.158213
														0.520733
														0.700542
														0.787408
														0.718785
														0.717198
														0.929588
														0.759384
														0.272246
														0.355631
														0.43308
														0.80275
														0.11904
														0.999765
														0.177427
														0.0770928
														0.225722
														0.704493
														0.814626
														0.389861
														0.742468
														0.841688
														0.507462
														0.240072
														0.753541
														0.769936
														0.241464
														0.49869
														0.421814
														0.88185
														0.371558
														0.735564
														0.681892
														0.412403
														0.379522
														0.182542
														0.631486
														0.666795
														0.994764
														0.728762
														0.380814
														0.386985
														0.608409
														0.304663
														0.635864
														0.312588
														0.615104
														0.961379
														0.585871
														0.970309
														0.471016
														0.752186
														0.348802
														0.593068
														0.1495
														0.7007
														0.866862
														0.667494
														0.758545
														0.895284
														0.814156
														0.230979
														0.151735
														0.553206
														0.904504
														0.720555
														0.637488
														0.824864
														0.329954
														0.786479
														0.573935
														0.876129
														0.671141
														0.760065
														0.740101
														0.350649
														0.373296
														0.38734
														0.410198
														0.191716
														0.266867
														0.297821
														0.76041
														0.933588
														0.285066
														0.499315
														0.777378
														0.858315
														0.472199
														0.292624
														0.206587
														0.242733
														0.727628
														0.883331
														0.714393
														0.0930219
														0.804221
														0.813454
														0.923831
														0.768787
														0.852603
														0.336355
														0.306127
														0.0944447
														0.304065
														0.275326
														0.701562
														0.65165
														0.0690747
														0.0621126
														0.416925
														0.222068
														0.203187
														0.834191
														0.689041
														0.21531
														0.452746
														0.448672
														0.67719
														0.576798
														0.582862
														0.90176
														0.830382
														0.854657
														0.15496
														0.055578
														0.213411
														0.335264
														0.305764
														0.684214
														0.88635
														0.597543
														0.970523
														0.960545
														0.581356
														0.775893
														0.52694
														0.341677
														0.837742
														0.376051
														0.865757
														0.217477
														0.412634
														0.914262
														0.493819
														0.394915
														0.877447
														0.56521
														0.683231
														0.988675
														0.797424
														0.982164
														0.277255
														0.237588
														0.131481
														0.755125
														0.418427
														0.384872
														0.122149
														0.00137551
														0.178053
														0.201237
														0.191283
														0.660394
														0.180553
														0.715992
														0.959211
														0.174127
														0.0249524
														0.622103
														0.371474
														0.573947
														0.855746
														0.715336
														0.470561
														0.723704
														0.0432905
														0.632435
														0.802897
														0.93685
														0.492125
														0.527618
														0.72483
														0.136973
														0.15474
														0.438162
														0.416306
														0.913771
														0.300464
														0.323637
														0.953325
														0.482072
														0.660765
														0.96143
														0.989847
														0.526032
														0.930579
														0.803742
														0.513744
														0.495071
														0.344907
														0.871616
														0.668634
														0.715446
														0.872768
														0.731708
														0.341697
														0.472762
														0.912132
														0.609453
														0.885194
														0.995454
														0.560039
														0.277196
														0.138531
														0.201482
														0.614052
														0.65758
														0.935152
														0.384899
														0.733441
														0.488507
														0.363655
														0.942949
														0.807179
														0.0996739
														0.957283
														0.636732
														0.888245
														0.96085
														0.734632
														0.530585
														0.846954
														0.718708
														0.260482
														0.77781
														0.609231
														0.0401918
														0.672755
														0.116856
														0.565287
														0.420148
														0.544079
														0.829293
														0.255658
														0.296934
														0.988665
														0.747094
														0.50319
														0.889935
														0.39143
														0.925401
														0.911543
														0.747178
														0.759281
														0.328984
														0.573942
														0.972869
														0.895153
														0.692321
														0.636732
														0.278299
														0.171802
														0.419136
														0.621399
														0.0695794
														0.771989
														0.639692
														0.395506
														0.898546
														0.325032
														0.261459
														0.0734529
														0.25875
														0.320315
														0.638239
														0.069884
														0.124399
														0.270722
														0.766394
														0.158213
														0.520733
														0.700542
														0.787408
														0.718785
														0.717198
														0.929588
														0.759384
														0.272246
														0.355631
														0.43308
														0.80275
														0.11904
														0.999765
														0.177427
														0.0770928
														0.225722
														0.704493
														0.814626
														0.389861
														0.742468
														0.841688
														0.507462
														0.240072
														0.753541
														0.769936
														0.241464
														0.49869
														0.421814
														0.88185
														0.371558
														0.735564
														0.681892
														0.412403
														0.379522
														0.182542
														0.631486
														0.666795
														0.994764
														0.728762
														0.380814
														0.386985
														0.608409
														0.304663
														0.635864
														0.312588
														0.615104
														0.961379
														0.585871
														0.970309
														0.471016
														0.752186
														0.348802
														0.593068
														0.1495
														0.7007
														0.866862
														0.667494
														0.758545
														0.895284
														0.814156
														0.230979
														0.151735
														0.553206
														0.904504
														0.720555
														0.637488
														0.824864
														0.329954
														0.786479
														0.573935
														0.876129
														0.671141
														0.760065
														0.740101
														0.350649
														0.373296
														0.38734
														0.410198
														0.191716
														0.266867
														0.297821
														0.76041
														0.933588
														0.285066
														0.499315
														0.777378
														0.858315
														0.472199
														0.292624
														0.206587
														0.242733
														0.727628
														0.883331
														0.714393
														0.0930219
														0.804221
														0.813454
														0.923831
														0.768787
														0.852603
														0.336355
														0.306127
														0.0944447
														0.304065
														0.275326
														0.701562
														0.65165
														0.0690747
														0.0621126
														0.416925
														0.222068
														0.203187
														0.834191
														0.689041
														0.21531
														0.452746
														0.448672
														0.67719
														0.576798
														0.582862
														0.90176
														0.830382
														0.854657
														0.15496
														0.055578
														0.213411
														0.335264
														0.305764
														0.684214
														0.88635
														0.597543
														0.970523
														0.960545
														0.581356
														0.775893
														0.52694
														0.341677
														0.837742
														0.376051
														0.865757
														0.217477
														0.412634
														0.914262
														0.493819
														0.394915
														0.877447
														0.56521
														0.683231
														0.988675
														0.797424
														0.982164
														0.277255
														0.237588
														0.131481
														0.755125
														0.418427
														0.384872
														0.122149
														0.00137551
														0.178053
														0.201237
														0.191283
														0.660394
														0.180553
														0.715992
														0.959211
														0.174127
														0.0249524
														0.622103
														0.371474
														0.573947
														0.855746
														0.715336
														0.470561
														0.723704
														0.0432905
														0.632435
														0.802897
														0.93685
														0.492125
														0.527618
														0.72483
														0.136973
														0.15474
														0.438162
														0.416306
														0.913771
														0.300464
														0.323637
														0.953325
														0.482072
														0.660765
														0.96143
														0.989847
														0.526032
														0.930579
														0.803742
														0.513744
														0.495071
														0.344907
														0.871616
														0.668634
														0.715446
														0.872768
														0.731708
														0.341697
														0.472762
														0.912132
														0.609453
														0.885194
														0.995454
														0.560039
														0.277196
														0.138531
														0.201482
														0.614052
														0.65758
														0.935152
														0.384899
														0.733441
														0.488507
														0.363655
														0.942949
														0.807179
														0.0996739
														0.957283
														0.636732
														0.888245
														0.96085
														0.734632
														0.530585
														0.846954
														0.718708
														0.260482
														0.77781
														0.609231
														0.0401918
														0.672755
														0.116856
														0.565287
														0.420148
														0.544079
														0.829293
														0.255658
														0.296934
														0.988665
														0.747094
														0.50319
														0.889935
														0.39143
														0.925401
														0.911543
														0.747178
														0.759281
														0.328984
														0.573942
														0.972869
														0.895153
														0.692321
														0.636732
														0.278299
														0.171802
														0.419136
														0.621399
														0.0695794
														0.771989
														0.639692
														0.395506
														0.898546
														0.325032
														0.261459
														0.0734529
														0.25875
														0.320315
														0.638239
														0.069884
														0.124399
														0.270722
														0.766394
														0.158213
														0.520733
														0.700542
														0.787408
														0.718785
														0.717198
														0.929588
														0.759384
														0.272246
														0.355631
														0.43308
														0.80275
														0.11904
														0.999765
														0.177427
														0.0770928
														0.225722
														0.704493
														0.814626
														0.389861
														0.742468
														0.841688
														0.507462
														0.240072
														0.753541
														0.769936
														0.241464
														0.49869
														0.421814
														0.88185
														0.371558
														0.735564
														0.681892
														0.412403
														0.379522
														0.182542
														0.631486
														0.666795
														0.994764
														0.728762
														0.380814
														0.386985
														0.608409
														0.304663
														0.635864
														0.312588
														0.615104
														0.961379
														0.585871
														0.970309
														0.471016
														0.752186
														0.348802
														0.593068
														0.1495
														0.7007
														0.866862
														0.667494
														0.758545
														0.895284
														0.814156
														0.230979
														0.151735
														0.553206
														0.904504
														0.720555
														0.637488
														0.824864
														0.329954
														0.786479
														0.573935
														0.876129
														0.671141
														0.760065
														0.740101
														0.350649
														0.373296
														0.38734
														0.410198
														0.191716
														0.266867
														0.297821
														0.76041
														0.933588
														0.285066
														0.499315
														0.777378
														0.858315
														0.472199
														0.292624
														0.206587
														0.242733
														0.727628
														0.883331
														0.714393
														0.0930219
														0.804221
														0.813454
														0.923831
														0.768787
														0.852603
														0.336355
														0.306127
														0.0944447
														0.304065
														0.275326
														0.701562
														0.65165
														0.0690747
														0.0621126
														0.416925
														0.222068
														0.203187
														0.834191
														0.689041
														0.21531
														0.452746
														0.448672
														0.67719
														0.576798
														0.582862
														0.90176
														0.830382
														0.854657
														0.15496
														0.055578
														0.213411
														0.335264
														0.305764
														0.684214
														0.88635
														0.597543
														0.970523
														0.960545
														0.581356
														0.775893
														0.52694
														0.341677
														0.837742
														0.376051
														0.865757
														0.217477
														0.412634
														0.914262
														0.493819
														0.394915
														0.877447
														0.56521
														0.683231
														0.988675
														0.797424
														0.982164
														0.277255
														0.237588
														0.131481
														0.755125
														0.418427
														0.384872
														0.122149
														0.00137551
														0.178053
														0.201237
														0.191283
														0.660394
														0.180553
														0.715992
														0.959211
														0.174127
														0.0249524
														0.622103
														0.371474
														0.573947
														0.855746
														0.715336
														0.470561
														0.723704
														0.0432905
														0.632435
														0.802897
														0.93685
														0.492125
														0.527618
														0.72483
														0.136973
														0.15474
														0.438162
														0.416306
														0.913771
														0.300464
														0.323637
														0.953325
														0.482072
														0.660765
														0.96143
														0.989847
														0.526032
														0.930579
														0.803742
														0.513744
														0.495071
														0.344907
														0.871616
														0.668634
														0.715446
														0.872768
														0.731708
														0.341697
														0.472762
														0.912132
														0.609453
														0.885194
														0.995454
														0.560039
														0.277196
														0.138531
														0.201482
														0.614052
														0.65758
														0.935152
														0.384899
														0.733441
														0.488507
														0.363655
														0.942949
														0.807179
														0.0996739
														0.957283
														0.636732
														0.888245
														0.96085
														0.734632
														0.530585
														0.846954
														0.718708
														0.260482
														0.77781
														0.609231
														0.0401918
														0.672755
														0.116856
														0.565287
														0.420148
														0.544079
														0.829293
														0.255658
														0.296934
														0.988665
														0.747094
														0.50319
														0.889935
														0.39143
														0.925401
														0.911543
														0.747178
														0.759281
														0.328984
														0.573942
														0.972869
														0.895153
														0.692321
														0.636732
														0.278299
														0.171802
														0.419136
														0.621399
														0.0695794
														0.771989
														0.639692
														0.395506
														0.898546
														0.325032
														0.261459
														0.0734529
														0.25875
														0.320315
														0.638239
														0.069884
														0.124399
														0.270722
														0.766394
														0.158213
														0.520733
														0.700542
														0.787408
														0.718785
														0.717198
														0.929588
														0.759384
														0.272246
														0.355631
														0.43308
														0.80275
														0.11904
														0.999765
														0.177427
														0.0770928
														0.225722
														0.704493
														0.814626
														0.389861
														0.742468
														0.841688
														0.507462
														0.240072
														0.753541
														0.769936
														0.241464
														0.49869
														0.421814
														0.88185
														0.371558
														0.735564
														0.681892
														0.412403
														0.379522
														0.182542
														0.631486
														0.666795
														0.994764
														0.728762
														0.380814
														0.386985
														0.608409
														0.304663
														0.635864
														0.312588
														0.615104
														0.961379
														0.585871
														0.970309
														0.471016
														0.752186
														0.348802
														0.593068
														0.1495
														0.7007
														0.866862
														0.667494
														0.758545
														0.895284
														0.814156
														0.230979
														0.151735
														0.553206
														0.904504
														0.720555
														0.637488
														0.824864
														0.329954
														0.786479
														0.573935
														0.876129
														0.671141
														0.760065
														0.740101
														0.350649
														0.373296
														0.38734
														0.410198
														0.191716
														0.266867
														0.297821
														0.76041
														0.933588
														0.285066
														0.499315
														0.777378
														0.858315
														0.472199
														0.292624
														0.206587
														0.242733
														0.727628
														0.883331
														0.714393
														0.0930219
														0.804221
														0.813454
														0.923831
														0.768787
														0.852603
														0.336355
														0.306127
														0.0944447
														0.304065
														0.275326
														0.701562
														0.65165
														0.0690747
														0.0621126
														0.416925
														0.222068
														0.203187
														0.834191
														0.689041
														0.21531
														0.452746
														0.448672
														0.67719
														0.576798
														0.582862
														0.90176
														0.830382
														0.854657
														0.15496
														0.055578
														0.213411
														0.335264
														0.305764
														0.684214
														0.88635
														0.597543
														0.970523
														0.960545
														0.581356
														0.775893
														0.52694
														0.341677
														0.837742
														0.376051
														0.865757
														0.217477
														0.412634
														0.914262
														0.493819
														0.394915
														0.877447
														0.56521
														0.683231
														0.988675
														0.797424
														0.982164
														0.277255
														0.237588
														0.131481
														0.755125
														0.418427
														0.384872
														0.122149
														0.00137551
														0.178053
														0.201237
														0.191283
														0.660394
														0.180553
														0.715992
														0.959211
														0.174127
														0.0249524
														0.622103
														0.371474
														0.573947
														0.855746
														0.715336
														0.470561
														0.723704
														0.0432905
														0.632435
														0.802897
														0.93685
														0.492125
														0.527618
														0.72483
														0.136973
														0.15474
														0.438162
														0.416306
														0.913771
														0.300464
														0.323637
														0.953325
														0.482072
														0.660765
														0.96143
														0.989847
														0.526032
														0.930579
														0.803742
														0.513744
														0.495071
														0.344907
														0.871616
														0.668634
														0.715446
														0.872768
														0.731708
														0.341697
														0.472762
														0.912132
														0.609453
														0.885194
														0.995454
														0.560039
														0.277196
														0.138531
														0.201482
														0.614052
														0.65758
														0.935152
														0.384899
														0.733441
														0.488507
														0.363655
														0.942949
														0.807179
														0.0996739
														0.957283
														0.636732
														0.888245
														0.96085
														0.734632
														0.530585
														0.846954
														0.718708
														0.260482
														0.77781
														0.609231
														0.0401918
														0.672755
														0.116856
														0.565287
														0.420148
														0.544079
														0.829293
														0.255658
														0.296934
														0.988665
														0.747094
														0.50319
														0.889935
														0.39143
														0.925401
														0.911543
														0.747178
														0.759281
														0.328984
														0.573942
														0.972869
														0.895153
														0.692321
														0.636732
														0.278299
														0.171802
														0.419136
														0.621399
														0.0695794
														0.771989
														0.639692
														0.395506
														0.898546
														0.325032
														0.261459
														0.0734529
														0.25875
														0.320315
														0.638239
														0.069884
														0.124399
														0.270722
														0.766394
														0.158213
														0.520733
														0.700542
														0.787408
														0.718785
														0.717198
														0.929588
														0.759384
														0.272246
														0.355631
														0.43308
														0.80275
														0.11904
														0.999765
														0.177427
														0.0770928
														0.225722
														0.704493
														0.814626
														0.389861
														0.742468
														0.841688
														0.507462
														0.240072
														0.753541
														0.769936
														0.241464
														0.49869
														0.421814
														0.88185
														0.371558
														0.735564
														0.681892
														0.412403
														0.379522
														0.182542
														0.631486
														0.666795
														0.994764
														0.728762
														0.380814
														0.386985
														0.608409
														0.304663
														0.635864
														0.312588
														0.615104
														0.961379
														0.585871
														0.970309
														0.471016
														0.752186
														0.348802
														0.593068
														0.1495
														0.7007
														0.866862
														0.667494
														0.758545
														0.895284
														0.814156
														0.230979
														0.151735
														0.553206
														0.904504
														0.720555
														0.637488
														0.824864
														0.329954
														0.786479
														0.573935
														0.876129
														0.671141
														0.760065
														0.740101
														0.350649
														0.373296
														0.38734
														0.410198
														0.191716
														0.266867
														0.297821
														0.76041
														0.933588
														0.285066
														0.499315
														0.777378
														0.858315
														0.472199
														0.292624
														0.206587
														0.242733
														0.727628
														0.883331
														0.714393
														0.0930219
														0.804221
														0.813454
														0.923831
														0.768787
														0.852603
														0.336355
														0.306127
														0.0944447
														0.304065
														0.275326
														0.701562
														0.65165
														0.0690747
														0.0621126
														0.416925
														0.222068
														0.203187
														0.834191
														0.689041
														0.21531
														0.452746
														0.448672
														0.67719
														0.576798
														0.582862
														0.90176
														0.830382
														0.854657
														0.15496
														0.055578
														0.213411
														0.335264
														0.305764
														0.684214
														0.88635
														0.597543
														0.970523
														0.960545
														0.581356
														0.775893
														0.52694
														0.341677
														0.837742
														0.376051
														0.865757
														0.217477
														0.412634
														0.914262
														0.493819
														0.394915
														0.877447
														0.56521
														0.683231
														0.988675
														0.797424
														0.982164
														0.277255
														0.237588
														0.131481
														0.755125
														0.418427
														0.384872
														0.122149
														0.00137551
														0.178053
														0.201237
														0.191283
														0.660394
														0.180553
														0.715992
														0.959211
														0.174127
														0.0249524
														0.622103
														0.371474
														0.573947
														0.855746
														0.715336
														0.470561
														0.723704
														0.0432905
														0.632435
														0.802897
														0.93685
														0.492125
														0.527618
														0.72483
														0.136973
														0.15474
														0.438162
														0.416306
														0.913771
														0.300464
														0.323637
														0.953325
														0.482072
														0.660765
														0.96143
														0.989847
														0.526032
														0.930579
														0.803742
														0.513744
														0.495071
														0.344907
														0.871616
														0.668634
														0.715446
														0.872768
														0.731708
														0.341697
														0.472762
														0.912132
														0.609453
														0.885194
														0.995454
														0.560039
														0.277196
														0.138531
														0.201482
														0.614052
														0.65758
														0.935152
														0.384899
														0.733441
														0.488507
														0.363655
														0.942949
														0.807179
														0.0996739
														0.957283
														0.636732
														0.888245
														0.96085
														0.734632
														0.530585
														0.846954
														0.718708
														0.260482
														0.77781
														0.609231
														0.0401918
														0.672755
														0.116856
														0.565287
														0.420148
														0.544079
														0.829293
														0.255658
														0.296934
														0.988665
														0.747094
														0.50319
														0.889935
														0.39143
														0.925401
														0.911543
														0.747178
														0.759281
														0.328984
														0.573942
														0.972869
														0.895153
														0.692321
														0.636732
														0.278299
														0.171802
														0.419136
														0.621399
														0.0695794
														0.771989
														0.639692
														0.395506
														0.898546
														0.325032
														0.261459
														0.0734529
														0.25875
														0.320315
														0.638239
														0.069884
														0.124399
														0.270722
														0.766394
														0.158213
														0.520733
														0.700542
														0.787408
														0.718785
														0.717198
														0.929588
														0.759384
														0.272246
														0.355631
														0.43308
														0.80275
														0.11904
														0.999765
														0.177427
														0.0770928
														0.225722
														0.704493
														0.814626
														0.389861
														0.742468
														0.841688
														0.507462
														0.240072
														0.753541
														0.769936
														0.241464
														0.49869
														0.421814
														0.88185
														0.371558
														0.735564
														0.681892
														0.412403
														0.379522
														0.182542
														0.631486
														0.666795
														0.994764
														0.728762
														0.380814
														0.386985
														0.608409
														0.304663
														0.635864
														0.312588
														0.615104
														0.961379
														0.585871
														0.970309
														0.471016
														0.752186
														0.348802
														0.593068
														0.1495
														0.7007
														0.866862
														0.667494
														0.758545
														0.895284
														0.814156
														0.230979
														0.151735
														0.553206
														0.904504
														0.720555
														0.637488
														0.824864
														0.329954
														0.786479
														0.573935
														0.876129
														0.671141
														0.760065
														0.740101
														0.350649
														0.373296
														0.38734
														0.410198
														0.191716
														0.266867
														0.297821
														0.76041
														0.933588
														0.285066
														0.499315
														0.777378
														0.858315
														0.472199
														0.292624
														0.206587
														0.242733
														0.727628
														0.883331
														0.714393
														0.0930219
														0.804221
														0.813454
														0.923831
														0.768787
														0.852603
														0.336355
														0.306127
														0.0944447
														0.304065
														0.275326
														0.701562
														0.65165
														0.0690747
														0.0621126
														0.416925
														0.222068
														0.203187
														0.834191
														0.689041
														0.21531
														0.452746
														0.448672
														0.67719
														0.576798
														0.582862
														0.90176
														0.830382
														0.854657
														0.15496
														0.055578
														0.213411
														0.335264
														0.305764
														0.684214
														0.88635
														0.597543
														0.970523
														0.960545
														0.581356
														0.775893
														0.52694
														0.341677
														0.837742
														0.376051
														0.865757
														0.217477
														0.412634
														0.914262
														0.493819
														0.394915
														0.877447
														0.56521
														0.683231
														0.988675
														0.797424
														0.982164
														0.277255
														0.237588
														0.131481
														0.755125
														0.418427
														0.384872
														0.122149
														0.00137551
														0.178053
														0.201237
														0.191283
[truncated: 15,921 more rows]
