# Supplementary material for: Genome-Wide Assessment of Runs of Homozygosity in Chinese Wagyu Beef Cattle
Source: Animals (Basel). 2020 Aug 14;10(8):1425. doi: 10.3390/ani10081425 (PMC7460448; doi:10.3390/ani10081425)
Supplement: Supplementary file 1 [file animals-10-01425-s001.zip › Supplementary Files/Additional file2 Table S2.xlsx]

## Sheet: sheet1
Chr	Region	Rate	Gene
chr1	66814280-67055698	0.106061	EAF2,IQCB1,SLC15A2
chr1	67253336-67421437	0.114719	CASR,CCDC58,CSTA
chr12	25997505-26782472	0.119048	MAB21L1
chr12	36421205-36522010	0.103896	ZMYM2,ZMYM5
chr12	41803730-41956074	0.268398	NOT_FOUND
chr16	43814264-44664782	0.132035	APITD1,CORT,CTNNBIP1,DFFA,NMNAT1,PEX14,PGD,UBE4B
chr16	44829766-44918478	0.140693	NOT_FOUND
chr19	1348304-1423773	0.114719	CA10
chr19	1971341-2035306	0.138528	NOT_FOUND
chr19	2252450-2277897	0.134199	NOT_FOUND
chr19	2403059-2426923	0.121212	NOT_FOUND
chr23	578821-1017051	0.38961	NOT_FOUND
chr3	54343407-54587989	0.103896	NOT_FOUND
chr4	45165956-45671950	0.119048	ORC5,RELN
chr4	46133935-46154398	0.116883	LHFPL3
chr5	41528650-41751952	0.101732	ABCD2,SLC2A13
chr5	58882448-59612173	0.214286	NOT_FOUND
chr6	108950251-109844160	0.114719	CPLX1,DGKQ,FGFR3,FGFRL1,GAK,LETM1,MAEA,MIR2449,NELFA,SLBP,SPON2,TACC3,TMEM129,TMEM175
chr6	33396376-33893065	0.132035	NOT_FOUND
chr6	80611486-80829499	0.116883	NOT_FOUND
chr6	80841280-80859578	0.168831	NOT_FOUND
chr6	80940164-81113256	0.15368	NOT_FOUND
chr6	81150534-81150534	0.158009	NOT_FOUND
chr7	51633261-52118980	0.119048	CTNNA1,LRRTM2,SIL1
chr9	20006714-20523719	0.134199	BCKDHB
chr9	63954939-64055118	0.119048	NOT_FOUND

## Sheet: Sheet2
EAF2
IQCB1
SLC15A2
CASR
CCDC58
CSTA
MAB21L1
ZMYM2
ZMYM5
APITD1
CORT
CTNNBIP1
DFFA
NMNAT1
PEX14
PGD
UBE4B
CA10
ORC5
RELN
LHFPL3
ABCD2
SLC2A13
CPLX1
DGKQ
FGFR3
FGFRL1
GAK
LETM1
MAEA
MIR2449
NELFA
SLBP
SPON2
TACC3
TMEM129
TMEM175
CTNNA1
LRRTM2
SIL1
BCKDHB
